# Supplementary material for: Associations between frontal lobe structure, parent-reported obstructive sleep disordered breathing and childhood behavior in the ABCD dataset
Source: Nat Commun. 2021 Apr 13;12:2205. doi: 10.1038/s41467-021-22534-0 (PMC8044120; doi:10.1038/s41467-021-22534-0)
Supplement: Supplementary file 4 — Source Data [file 41467_2021_22534_MOESM4_ESM.xlsx]

## Sheet: Figure_1d-f
oSDB score	sex (male =1)	predicted CBCL total problems	predicted CBCL external problems	predicted CBCL internal problems
4	0	45.1187	45.12	48.048
3	1	43.5206	43.3607	47.1143
3	1	43.3566	43.322	46.3221
3	1	46.6236	46.8862	49.1142
3	1	46.8718	46.7258	48.7257
3	1	46.8186	46.3545	48.7716
6	1	52.7575	52.5466	52.6581
3	0	43.2025	43.1166	46.4413
3	0	45.4866	45.7584	48.0039
5	0	46.8192	46.9882	47.849
4	0	41.3434	41.9775	46.0271
3	1	47.2934	45.4202	50.4185
3	1	44.42	44.4537	47.2383
3	0	44.9178	44.5553	48.03
3	1	48.5391	47.3277	50.4133
5	0	44.4042	44.1582	47.9655
3	1	46.7561	45.6882	50.2975
3	0	43.1055	44.6348	44.4748
3	0	43.1148	43.0993	46.7514
3	1	47.3377	46.6482	50.4828
3	0	42.593	42.9977	46.1135
3	0	42.2676	44.4028	43.3233
3	0	40.1657	40.9718	44.5369
4	1	46.1987	45.3255	49.3281
5	0	45.9398	44.978	48.4304
3	0	46.1252	45.5266	49.4627
4	0	41.2695	41.5003	45.2136
3	1	47.299	48.7332	47.8275
4	1	44.1518	43.9665	46.6671
4	1	46.6461	46.1577	49.4932
3	0	42.4509	42.949	45.7086
4	0	40.9164	42.4822	44.2931
3	1	44.0894	44.5182	46.6965
4	0	42.1594	42.4207	46.3295
5	1	50.7349	49.2894	52.4186
3	0	42.1459	43.3361	45.8651
4	0	45.2166	44.823	48.14
3	1	46.0655	45.7298	48.3897
4	1	45.2394	45.1913	47.5726
4	0	43.7017	43.2977	47.104
4	1	45.5871	44.8229	48.9034
9	1	55.2845	51.4637	57.046
3	0	42.388	42.6859	45.7297
4	0	44.2461	44.4248	46.805
3	0	41.7758	42.4206	45.0252
6	1	50.711	48.7559	51.9498
3	0	40.053	41.4948	44.5105
3	1	45.3662	45.6751	47.0786
3	1	48.3603	47.6495	50.8169
3	0	41.1361	41.8986	44.8651
3	0	46.8016	46.7213	48.3326
5	0	47.3812	45.5262	50.5033
3	1	43.3015	43.191	47.3453
3	0	44.3861	44.3258	47.3687
3	1	42.5914	42.8603	46.3189
3	1	49.2736	48.7875	50.4334
4	0	43.1549	43.8314	46.5078
3	0	44.5664	44.1835	47.8747
3	1	47.0303	46.4293	49.3903
3	0	41.2865	42.1052	45.0583
3	1	45.0637	45.3427	47.5581
4	0	44.2376	44.3869	46.5278
4	1	51.5511	49.2215	55.0611
4	1	50.9808	49.5756	52.7369
3	1	48.795	48.821	51.0467
3	0	39.7748	42.37	41.9691
5	1	49.9435	49.1716	51.7204
3	1	49.4123	48.015	52.8583
3	1	45.2242	45.0331	47.5404
3	1	45.9312	45.7438	49.5843
3	1	45.1931	44.6783	48.3933
3	1	46.914	46.0709	50.1852
4	1	39.804	40.4137	45.0258
4	1	48.0183	46.621	51.6973
5	0	46.4253	47.6467	49.0821
3	0	48.3796	47.0449	51.7812
3	1	44.9261	44.4269	48.2311
3	0	37.7509	39.6979	42.2457
3	1	45.4608	44.9728	49.1826
3	1	52.4867	50.8466	54.6419
5	1	52.8878	51.3176	54.0993
4	1	42.9555	43.2063	47.173
3	1	45.4541	44.9351	48.5395
10	1	60.0668	54.8939	61.0946
8	0	53.9986	52.9143	53.954
4	1	45.444	44.9096	48.8821
3	0	44.3682	44.1705	48.6946
4	0	44.5992	44.1846	48.0375
3	1	40.0087	41.6022	43.0161
3	0	48.3191	49.072	50.1367
5	0	53.3533	51.0655	55.2583
3	0	43.1067	43.0868	45.8746
3	1	46.5466	45.9042	49.2967
3	0	46.1709	46.1413	48.7823
3	0	41.4457	42.1471	44.8717
3	1	43.7699	44.0051	47.0526
3	1	47.178	46.4117	49.9338
4	1	50.5205	49.017	52.3845
5	0	48.4944	50.4197	48.0209
3	1	39.601	41.1809	42.5785
4	1	42.9865	43.191	46.5318
4	0	47.4848	47.4931	49.1988
5	0	47.7216	47.1874	49.3443
4	1	47.1147	46.0671	50.0304
3	1	45.1135	44.9746	47.8144
3	1	45.3298	45.9356	46.4829
3	1	40.3412	42.1561	42.7586
4	0	45.7481	45.2108	48.2894
3	1	52.4896	51.9537	52.9221
4	1	46.6878	45.8842	49.1585
7	1	51.9013	49.6222	53.333
3	0	44.7205	45.0472	47.337
5	0	47.7643	49.2926	47.4708
3	0	38.8056	40.3587	43.7263
3	0	40.8077	43.2098	43.2442
3	0	41.6274	42.5059	44.4387
3	0	42.1294	43.3919	45.4713
3	0	43.5703	43.5775	47.1752
3	0	45.9657	47.0192	47.8968
4	0	42.42	44.0426	43.9461
3	1	45.8475	45.9307	48.4829
5	0	46.4757	47.6222	48.7768
3	0	41.2585	42.0263	44.728
3	1	41.5669	42.4492	45.6333
3	0	40.2101	40.5594	44.5108
4	1	47.4945	46.6982	49.6333
4	1	47.5694	46.2744	50.1748
5	0	47.7264	46.9362	49.8502
7	1	51.884	51.0372	53.2444
6	1	48.7361	47.4973	50.5485
3	0	42.7664	44.088	44.3173
4	0	44.3906	44.2148	47.2368
3	1	47.2073	45.8874	51.3079
3	0	46.81	46.4212	50.1723
4	1	51.7019	51.5177	52.1701
3	1	39.7363	41.3308	42.4442
4	1	43.6328	43.9229	47.3424
3	1	46.4858	45.6208	49.3897
3	1	46.3236	47.2497	48.3359
4	1	49.3451	47.7666	52.6968
4	1	49.5345	48.6978	51.587
3	0	41.1757	41.4877	45.5968
3	1	43.5934	46.7218	44.4249
5	1	49.8115	48.453	51.4652
3	1	47.0929	46.5531	49.9007
3	0	44.2629	43.9964	47.3022
3	0	44.5992	44.5031	48.4801
3	1	46.1356	47.3655	48.0142
4	0	42.7901	43.1916	46.1502
3	0	41.7239	43.2432	45.5779
3	1	45.0399	44.9395	48.294
5	0	43.0059	43.3624	46.6011
4	1	46.2505	45.4013	48.9168
3	1	45.1218	44.8252	49.1781
3	1	46.3443	44.9071	49.1045
4	1	50.9867	49.2753	53.1718
3	0	48.0617	48.62	50.3563
3	0	42.5667	43.2851	45.0278
3	0	43.3171	43.3593	46.784
5	1	49.9987	47.8999	52.5049
4	1	44.4425	44.1805	47.7055
3	0	41.3011	42.2352	45.0683
3	0	44.4049	44.4761	47.4628
4	1	48.3728	47.2874	50.5159
4	0	50.4139	48.657	53.1664
4	1	50.3943	49.1454	52.855
7	1	52.4471	49.8352	54.4579
3	1	45.6045	45.258	48.8554
3	0	44.5903	44.1768	47.9437
3	1	41.0515	42.085	45.8989
3	1	48.318	48.796	50.201
3	0	47.2068	46.8271	49.9356
4	1	50.8046	49.3322	53.3116
3	1	47.0478	48.4754	48.3662
3	1	41.2604	42.9349	44.5105
6	0	47.0408	49.267	47.0753
3	0	40.8204	41.3337	44.7193
4	1	45.758	45.3332	48.4894
6	1	49.7186	47.1212	51.8065
5	1	49.0533	48.0051	50.8511
6	0	49.921	48.0999	51.8636
5	0	46.2587	45.8626	49.3993
3	0	44.0915	45.0211	46.839
4	0	45.5146	44.7942	48.9682
6	1	50.2341	48.4597	51.8627
3	0	43.3382	43.4901	46.4944
5	0	46.7284	46.3704	48.9307
3	1	44.2113	43.6449	47.944
4	0	46.8141	46.1776	48.8357
7	1	56.7379	53.4577	56.4285
4	1	52.4119	50.3205	54.3344
3	0	48.7766	48.604	50.6925
5	0	47.0769	47.8045	47.9414
4	1	45.3244	45.0265	48.2814
5	0	48.6786	49.6062	48.8596
7	0	52.8316	51.7926	52.5283
4	0	44.2147	44.1055	47.4417
5	1	44.346	44.5481	47.6098
3	0	42.5514	43.2338	45.9627
3	0	45.7038	45.3235	47.7658
4	0	45.0392	44.9495	47.682
4	1	47.1202	46.7816	50.7344
7	0	48.3556	47.7931	49.0987
3	0	39.3408	42.1143	41.6665
4	1	48.0522	46.1798	51.5655
3	0	39.4001	41.8151	41.6079
5	1	52.6333	51.1199	53.5835
3	1	43.3003	44.6872	44.8984
6	1	52.4457	51.6782	51.7273
4	1	48.2121	46.6269	51.1446
3	0	35.5116	37.3399	42.0067
3	1	48.2645	47.3405	50.4969
3	1	40.2449	40.7798	44.7577
5	0	48.6332	50.584	47.8854
7	1	54.2668	51.9917	55.5007
3	1	42.721	43.1311	45.917
3	0	42.6161	42.7657	45.7594
4	1	44.8959	44.6737	48.0149
3	0	44.9841	44.7297	48.6424
6	1	46.4801	45.1769	50.2413
4	1	46.7529	45.9203	49.8825
3	0	47.8571	47.3871	49.896
3	0	43.8673	43.85	46.6298
7	1	50.5314	51.6817	50.1776
4	0	43.7277	44.0065	46.3749
3	0	47.027	46.2955	49.9366
9	1	53.3221	51.6705	53.4644
7	0	48.6159	47.577	50.3997
4	1	45.1541	45.1184	47.3279
3	0	42.063	42.6172	45.4426
3	0	44.4958	44.5905	46.7105
3	0	40.0374	41.4295	44.5157
4	0	41.726	41.9616	45.9153
7	1	54.3226	53.1308	53.2026
3	1	42.8423	43.1935	46.5759
3	1	43.73	43.3033	47.6773
3	1	44.4407	44.5616	47.0753
4	0	42.6048	43.1243	44.4556
3	0	44.2487	46.5863	44.8875
4	1	51.1342	50.1618	51.7243
3	0	42.9225	43.3644	46.2739
5	0	49.128	47.9827	52.0601
3	0	42.3284	42.1536	46.3114
3	0	46.8137	45.9207	50.0688
3	1	48.6005	48.4019	50.0553
3	1	50.1592	50.2679	50.2751
7	1	49.9239	47.9847	51.7967
3	1	43.3761	43.312	46.7684
3	1	49.7354	47.9079	52.1537
5	1	44.5345	44.2206	48.3156
3	0	42.2909	42.4725	46.4553
3	0	45.8402	45.463	48.8045
3	1	43.6856	43.8859	46.6191
3	0	43.8507	44.1731	47.1565
3	0	38.0427	39.2436	43.4977
3	1	43.8962	44.4661	47.2227
4	0	46.6545	46.26	48.6568
3	1	46.4377	45.8316	48.8823
3	0	41.4993	42.3583	44.4741
3	1	43.892	43.3018	47.6997
3	1	47.6685	46.2551	51.6683
3	0	43.7533	44.2113	46.8926
3	1	44.1608	44.8099	46.971
3	0	43.8284	44.4275	46.4013
3	1	42.2076	42.5672	45.7442
3	1	42.2262	42.311	45.9385
3	0	44.0248	43.4523	47.8853
3	1	45.9769	46.2366	48.0661
4	1	46.8416	46.5031	48.536
3	0	47.8562	47.4959	50.4149
3	1	43.3394	43.6311	46.6204
5	0	45.4483	44.83	48.1542
4	0	44.9836	44.3942	47.5847
4	1	45.7465	45.3542	48.508
3	1	48.6172	47.4467	50.8477
4	0	45.4373	44.8807	48.2103
4	0	41.9273	42.3338	45.4304
3	0	45.5211	44.9773	49.239
4	1	45.2572	44.4976	49.0555
4	1	44.1471	43.1177	48.6003
3	1	42.0549	42.8598	45.9699
3	1	43.7579	43.9695	46.4312
5	0	44.6096	43.8323	47.6476
3	0	47.9464	47.5927	50.7303
3	1	45.8139	45.0013	49.2387
3	0	46.8696	47.0808	49.0214
3	0	45.7961	45.3888	48.1394
3	0	45.1738	46.3218	46.4439
4	1	44.4179	43.7876	47.9676
4	1	44.5861	44.0831	48.5561
3	0	43.7973	43.6233	46.7257
6	0	44.3524	43.789	47.6716
3	1	48.5402	47.8933	50.1748
4	0	45.5419	44.9143	49.0872
3	0	42.6043	42.9574	45.6031
5	1	43.1037	42.3373	47.9781
3	1	52.2004	51.3544	54.8086
3	1	47.5676	45.9388	50.8378
3	0	45.2397	44.8972	48.3641
3	1	44.9102	44.4153	47.7693
3	1	44.9064	44.3332	48.811
4	1	45.1868	44.246	49.3117
3	0	38.4757	41.1587	41.1655
3	0	48.7233	48.1888	51.0874
3	0	42.6903	43.957	45.5203
4	0	42.1364	42.3246	46.3373
3	1	48.0053	47.0024	50.5984
3	0	41.9715	42.3049	45.8683
8	0	51.9395	49.4506	53.733
3	0	41.7624	41.6943	46.0601
3	0	40.8953	43.6213	42.3239
3	0	43.4453	43.5625	45.7595
3	0	42.3977	41.7402	46.4562
3	1	42.4991	42.7862	46.5336
5	0	51.5889	50.4424	53.1445
4	0	44.208	44.1449	47.4461
3	1	50.485	49.3676	52.6046
3	0	44.4432	44.2605	47.6152
4	1	46.7699	45.4981	50.3613
3	0	41.9809	41.9815	45.7679
3	1	49.9902	50.6433	51.0375
3	0	43.2961	42.8927	47.6516
3	1	46.4109	47.0714	48.7968
4	0	45.7063	44.4085	48.1906
6	1	50.6489	47.7457	53.5595
4	1	47.8094	46.1708	51.0011
5	1	49.0873	49.8679	50.137
5	0	46.1462	46.4983	47.2347
3	0	44.267	44.4893	46.7921
3	0	41.976	42.8405	45.2908
3	1	42.1373	43.1344	45.9275
4	1	43.8574	44.2069	46.928
8	1	52.7082	49.8771	54.0407
6	0	48.6262	47.141	50.7964
5	0	46.7155	45.5434	49.0458
3	1	39.9694	40.8393	44.9017
3	0	37.8673	39.8379	42.1326
3	1	43.3709	43.7501	47.2512
4	1	47.4903	46.8131	50.0557
3	1	44.653	44.2435	47.5292
3	0	45.5903	45.0621	48.9775
4	1	49.5203	47.0937	52.3496
3	0	45.0282	45.7684	46.0368
4	1	48.3316	47.5535	51.4883
5	1	48.4166	47.2203	50.4667
3	0	41.5073	42.2787	44.9877
5	1	47.0521	46.1064	49.4058
3	1	43.1678	45.811	45.1565
7	1	48.9193	47.1916	52.0925
3	1	46.016	45.43	49.082
3	0	42.2366	43.4339	45.6538
6	1	54.1495	51.5303	56.135
3	0	43.6248	44.5981	46.3133
4	1	50.3249	48.682	52.8563
6	1	47.6813	46.9751	49.5064
3	0	37.9645	37.7605	44.5197
4	0	40.9574	41.8991	44.3315
3	1	43.2284	43.6709	46.5213
10	1	54.9621	52.9662	54.4933
3	0	39.2355	40.7869	42.9391
4	1	44.0416	43.7704	47.9328
3	1	46.7242	46.4584	49.7761
3	0	44.199	43.5719	47.8509
3	0	47.0164	46.3776	49.6548
3	1	43.0154	43.0913	46.4719
3	0	43.035	43.6165	46.2971
3	0	41.6162	41.7593	46.1627
3	1	37.2544	38.7534	42.5694
3	1	45.3893	45.544	47.8235
3	0	45.3237	45.0647	47.6115
5	1	51.0063	50.9111	51.8795
4	0	47.3373	46.6312	49.7369
3	1	43.1544	43.3865	46.6307
3	1	47.2951	46.814	50.0606
3	1	44.2468	44.6863	46.5131
3	0	41.8603	41.8375	45.5557
4	0	43.7558	44.6108	47.1314
4	0	47.3547	47.0237	49.8139
3	0	46.5469	45.8121	49.6929
4	1	44.7398	44.5097	46.8965
4	0	47.7415	47.7864	49.6912
3	0	48.4444	48.139	50.608
4	0	43.0036	43.2334	46.0366
3	1	46.2256	46.2217	49.0623
4	1	48.2148	47.6145	49.6388
3	0	47.1905	46.699	49.2024
7	1	52.0338	51.0282	51.2837
3	0	42.5452	43.2634	45.5626
3	0	48.6046	47.8322	51.8875
3	1	49.7764	49.2624	51.3175
4	1	47.8244	46.5122	50.332
4	1	49.7338	48.9363	52.0739
3	1	44.6169	44.4989	47.6579
3	1	43.804	44.5044	45.6446
5	0	51.4234	51.5481	53.075
4	0	45.8972	45.1564	48.6262
5	0	50.9282	49.3668	52.5668
4	0	45.3357	43.9301	48.7429
6	1	47.1936	46.7018	49.7294
3	0	42.9003	43.1337	46.0713
3	0	42.4953	42.836	45.9997
3	0	40.9764	42.3473	44.9179
3	0	48.3941	47.9211	51.1922
3	0	47.5972	47.2364	49.882
6	0	51.9973	49.6068	54.7409
4	1	47.0185	46.2227	49.1674
4	0	47.1605	46.8901	49.1784
3	0	42.0119	43.0533	45.4574
3	1	43.8874	44.4725	45.6767
3	1	45.4043	45.0007	48.7682
3	0	46.5662	46.1071	49.7396
4	0	46.6769	46.006	48.6519
4	0	49.5473	48.375	51.8152
4	0	43.1585	43.3169	46.5189
3	0	41.3607	41.8781	45.0496
3	1	46.3257	46.6745	48.2339
4	0	45.8009	46.3028	47.2101
3	1	47.3555	46.7228	50.4768
3	0	44.2849	44.5706	47.0216
3	0	43.0135	44.0176	46.8539
3	0	41.2947	42.1344	44.1304
4	0	48.8996	49.3078	50.4356
3	0	41.6347	41.9022	46.5269
3	1	48.8103	47.9299	51.1085
3	0	45.1482	45.3252	47.6665
3	0	41.6796	42.5702	44.6747
3	1	44.8494	46.5493	48.0052
6	0	45.9825	46.3997	46.0056
4	0	42.2288	42.6305	46.0023
7	1	54.5634	51.6836	55.6656
3	0	42.7491	42.9025	46.543
3	1	45.8832	45.2344	48.9832
3	1	47.1363	46.9027	49.5605
3	1	46.1955	45.607	48.4968
4	1	48.7178	47.4256	51.325
3	1	42.7334	43.0665	46.0533
5	1	51.1734	49.7854	51.9692
4	0	42.8938	43.1003	46.5111
4	0	47.8587	46.7547	50.6793
3	0	43.5666	43.3558	46.8936
5	0	48.7933	48.8291	49.8169
4	1	51.6923	49.8721	53.9914
4	0	42.3056	44.8257	43.4831
4	0	45.5666	45.2462	47.8005
3	1	43.7094	44.9081	47.5408
3	1	41.4237	42.4742	45.8146
5	0	49.2126	49.4225	51.0874
6	0	52.2026	49.8997	54.0766
3	1	45.9657	45.4222	49.1379
4	0	50.9098	48.8855	52.9002
3	1	43.1207	43.1765	46.6272
4	1	48.0697	48.7115	48.781
3	0	45.2095	44.9096	48.4039
5	0	49.6785	48.0743	52.9773
3	1	45.6837	45.8083	48.1429
6	0	50.8255	48.5399	53.9023
3	1	44.9372	45.1841	47.51
3	1	47.1266	46.1413	49.9702
3	0	41.0402	41.3033	44.8754
4	1	51.098	49.7399	52.9639
3	0	41.3285	41.5361	45.1347
3	1	46.5614	46.1469	49.0374
3	1	46.4973	45.6996	49.5535
4	0	44.405	44.4466	46.729
4	1	47.8667	46.9511	50.5249
3	1	45.1425	44.1394	48.3883
3	0	43.8989	44.0711	46.7838
3	0	41.0505	43.0226	46.2699
3	0	45.0589	44.6957	48.5433
4	1	48.5572	47.3921	51.7066
3	0	42.9209	43.2579	45.7539
3	1	44.6721	43.9175	48.3492
6	0	45.1932	44.1482	48.3104
5	0	48.6675	47.7761	50.5973
3	0	43.2824	43.5069	46.0497
5	0	46.9633	45.8394	50.2281
3	0	41.8959	43.9454	43.8537
6	0	49.0816	48.9021	50.2893
3	1	43.2038	43.6164	46.9857
3	1	46.7599	45.7039	50.2962
4	1	50.4363	49.0974	51.9356
5	0	45.5496	44.1782	49.1885
3	1	41.7996	42.2746	45.8347
3	1	45.6778	45.7065	48.6435
3	1	40.7546	42.3815	43.504
5	0	47.0321	47.604	47.4167
3	0	45.1239	46.2521	46.4902
3	1	48.5143	47.605	50.6949
3	1	43.1631	43.1425	46.5877
5	1	49.1633	48.2889	50.7662
6	0	47.1897	46.6397	49.6953
8	0	49.9196	49.3945	50.5393
4	0	49.6103	47.7911	52.8008
3	0	45.3563	46.9924	46.215
4	1	45.1057	44.4091	48.1039
3	0	42.6615	43.377	45.334
3	0	36.9281	38.9192	41.4506
4	1	46.177	45.8306	48.6092
4	0	46.4865	47.2604	49.5948
4	1	45.3577	45.2832	47.6104
3	0	39.0428	40.5566	41.8953
5	1	50.0102	48.854	51.6208
3	1	46.3839	47.792	46.883
4	1	50.1085	49.1698	51.9759
6	0	52.2916	50.4851	53.5045
3	0	41.1814	41.5904	45.477
4	1	46.3973	47.1051	48.9
3	0	46.131	45.5508	49.4607
3	1	44.3544	44.2071	47.8998
3	0	42.4909	42.8917	45.5834
4	0	46.3809	46.2834	48.9517
3	0	43.642	44.3247	46.5157
3	1	48.3152	49.2654	47.9713
3	1	40.2935	40.3705	46.3599
3	1	44.3772	44.5331	47.4593
6	1	52.5245	49.9012	54.3813
4	0	47.9593	46.4774	50.976
3	1	45.4828	46.4099	46.6745
4	0	44.8253	44.8614	47.2839
3	0	43.9834	45.3799	45.5703
4	1	44.6425	44.2433	47.1864
3	1	47.9931	49.4448	48.2453
3	0	45.0447	44.3754	47.9563
3	0	42.4712	42.9519	45.3074
3	0	42.5704	42.9209	44.7976
3	1	45.105	45.1097	48.4451
3	1	47.9865	47.6687	49.4202
5	0	46.7196	46.8968	48.357
3	0	43.9885	44.7792	46.3006
4	1	44.4666	44.035	47.844
4	1	50.1658	48.4037	52.5117
4	0	42.4319	43.0794	45.5105
4	0	44.1613	43.8113	47.4322
4	0	43.6473	43.3806	46.9813
3	1	48.3291	47.0506	51.8758
3	0	45.0153	44.365	48.5444
3	0	39.2265	41.7865	41.1573
3	1	46.1978	45.8805	48.7277
3	0	43.979	43.7235	47.3725
3	1	45.9139	45.0097	48.5383
4	0	46.0162	45.129	49.3989
4	1	51.6816	50.2989	53.5951
4	1	47.7553	48.1204	49.9844
3	1	43.1729	42.9704	46.4726
3	0	46.6712	46.4073	49.6747
3	0	42.3114	43.7023	43.295
3	0	46.1808	47.4158	49.0187
3	1	41.331	42.087	45.8457
3	0	47.1682	46.4764	50.0004
3	1	46.827	47.1671	49.652
3	1	47.303	46.2772	49.6912
3	1	45.2045	45.2867	47.8427
3	1	45.1401	44.2619	48.1648
4	0	48.2558	47.186	51.2101
5	0	46.6987	46.1068	48.8153
3	1	43.5624	43.6603	47.21
5	1	52.3481	51.1624	52.7853
4	1	45.352	44.9884	48.066
3	0	43.8441	44.2522	47.0382
3	1	46.0877	45.0001	49.3249
3	1	47.376	46.8412	49.639
3	1	46.0254	46.3896	48.542
9	0	53.0346	53.3649	52.4559
4	1	46.3208	45.2751	49.9363
3	0	43.2445	44.1113	46.2457
4	0	46.4706	47.5634	47.538
3	0	41.1397	42.5311	43.2716
4	0	42.409	42.62	46.5252
4	0	45.6232	45.0352	48.9879
5	0	48.2629	47.6708	50.3665
4	1	49.7457	48.799	51.6318
3	1	44.3488	44.1563	47.2622
8	1	58.6208	55.5608	59.3835
4	1	51.1631	52.2155	50.8877
4	0	44.7425	45.0933	47.7441
3	0	43.0507	43.3942	46.8036
3	1	46.027	44.8284	49.4774
9	0	54.0671	50.9392	54.4476
3	1	43.9952	44.379	46.6922
3	1	44.2564	44.427	47.2262
3	1	48.9006	47.4551	51.1057
3	1	45.2793	45.4503	47.7421
4	1	45.5312	46.5943	49.3417
4	0	45.1375	44.9293	48.4589
3	1	45.6598	46.1485	46.9877
3	1	42.5782	42.978	46.4774
3	0	46.0888	45.3746	49.4749
3	1	44.1965	43.0544	48.3617
5	1	50.3148	49.1646	51.9037
3	1	45.1865	45.1661	47.098
5	0	50.9329	51.0764	52.5123
3	1	47.0067	46.0425	50.0653
3	0	43.1356	43.7466	46.0378
3	1	41.8773	42.8794	46.1924
4	0	43.7277	44.7034	47.2663
3	1	42.1159	43.0837	45.7437
5	0	48.3684	47.6304	51.0027
3	1	46.6401	46.2095	49.132
3	0	41.1927	44.6477	42.7281
4	1	49.1001	47.9677	51.5576
5	1	51.851	52.1947	50.7902
4	1	49.0373	47.1513	51.5197
3	0	39.9558	40.7642	44.3827
4	0	43.973	43.2875	47.617
4	1	47.1181	45.9428	49.9997
3	0	45.5672	46.9612	48.0201
3	0	46.47	45.9084	49.5358
4	1	47.6224	46.3029	50.4619
4	1	44.4289	44.9515	47.2483
3	1	51.5056	50.8822	52.7783
3	1	46.4707	45.8786	49.5266
7	0	50.5053	50.3834	51.7795
3	1	42.9856	42.9949	47.206
3	1	43.9649	44.1961	46.8539
3	0	40.1974	40.4992	44.9044
3	1	45.3241	45.7688	47.8133
6	1	53.0818	50.5884	54.8766
3	1	47.6695	45.9965	50.9288
7	0	52.3228	49.7874	55.0946
3	0	45.5018	44.8968	49.2455
4	1	45.944	45.3713	49.6054
4	0	43.0497	43.1836	46.707
3	0	39.4673	40.1609	43.9963
3	1	41.8571	42.0095	46.3079
3	1	44.6127	44.8403	47.4615
4	0	45.9334	45.8723	48.3082
4	1	47.329	46.0025	50.2415
3	1	41.8645	42.407	45.7833
5	1	47.2498	46.0231	51.0657
3	1	44.5729	44.2374	48.236
3	1	40.7124	41.8037	45.2963
6	0	49.3755	50.3449	49.0424
3	1	46.4298	45.7683	48.6034
3	1	43.2705	43.5511	46.688
3	0	44.985	45.41	47.5923
3	1	44.6786	44.9703	46.9335
5	1	53.1376	51.0428	54.0708
7	0	46.3929	46.3386	46.7483
3	0	47.9513	47.5977	49.6609
3	1	45.4138	44.8721	48.7904
3	0	46.8073	46.7182	48.5753
4	1	48.7464	47.7992	50.2748
3	0	46.0559	45.0761	49.0873
3	0	46.2249	45.0022	49.5828
3	0	39.5379	41.1345	44.6197
4	1	48.3702	47.2768	50.5167
3	0	42.9539	43.4165	46.686
7	1	49.2939	48.0715	51.8122
4	0	44.5201	44.7532	47.343
3	0	41.4626	41.5349	45.1058
4	0	44.802	45.0409	47.351
3	1	44.4587	44.1907	47.2202
4	1	45.5735	45.3259	48.301
5	1	50.7593	48.7972	53.2941
4	1	45.7979	45.012	49.4005
4	1	45.8811	45.3883	48.9166
3	1	45.6792	45.2523	48.3307
5	0	47.6554	47.1087	49.5381
4	1	45.9219	44.2127	49.3661
3	0	39.5847	41.1664	44.1672
7	1	52.2805	53.0038	51.2939
3	0	45.9982	46.0724	48.3889
3	0	39.8942	41.6521	43.0051
7	0	50.5949	48.9457	51.1562
11	0	57.9649	53.3647	58.2883
3	0	41.2806	44.53	42.595
5	1	46.1433	47.7186	46.2983
4	1	46.0649	47.4289	46.3241
5	0	45.2186	45.3997	47.9983
3	0	41.6232	42.8919	45.6265
3	0	40.9229	42.051	44.5598
4	1	45.0324	44.9499	47.7753
4	1	44.2451	43.8023	48.0664
3	0	41.9733	42.6536	45.1802
4	1	51.9671	50.1466	54.3885
4	1	45.4457	46.7293	46.3488
3	1	42.6087	43.178	45.7514
5	0	50.3699	48.4756	53.4146
3	0	40.8847	41.6684	44.5345
3	1	46.5701	47.3442	47.7807
3	1	46.2189	45.9017	48.9823
3	0	40.933	41.1309	44.6062
4	0	44.0508	44.3142	46.9103
4	1	51.1095	49.8669	52.8402
5	1	45.0452	44.154	49.7943
3	1	43.5458	43.8117	46.6922
4	1	50.44	48.9552	52.7733
3	0	41.5842	42.3641	45.1422
3	1	48.5555	48.0334	50.5066
3	1	48.2993	47.7137	50.6453
4	0	45.5995	45.1055	47.687
4	0	43.5007	43.474	46.3258
3	0	44.0187	44.2389	47.6963
3	0	43.8153	43.6067	48.1336
3	1	44.7187	43.7201	47.9709
3	0	41.5565	42.4153	44.9564
5	1	48.7346	48.699	49.3624
3	1	46.5201	45.5037	49.7101
3	1	46.1686	45.262	49.0153
3	0	41.1014	41.6418	44.5565
3	0	41.3491	42.2598	44.7007
9	1	54.35	52.2006	54.8992
3	1	46.8952	45.8538	50.162
3	0	42.8245	43.211	47.0424
3	0	42.6391	43.2144	45.3267
4	0	45.8873	45.1792	48.6006
5	1	48.8856	48.0462	51.4747
5	1	48.3917	47.1403	50.2421
3	1	50.4667	49.496	52.574
5	1	45.5648	45.3954	48.1682
3	0	45.0192	44.9989	47.5082
7	1	52.529	51.0986	52.477
7	1	50.968	48.9476	54.1691
6	1	47.0226	46.4076	49.1308
4	0	41.4531	42.5684	43.2963
3	1	46.1221	45.2787	49.7635
3	0	40.1329	41.5512	44.4245
3	1	43.3539	43.539	46.9526
3	1	47.0657	45.9258	49.627
3	1	47.8015	46.6252	50.5004
4	1	52.6135	50.1684	56.0654
4	0	42.5632	44.791	44.2517
4	1	44.5256	45.4136	45.9444
3	1	43.3512	43.4775	46.6076
5	1	49.0216	47.1377	51.4804
8	1	52.937	50.3517	54.9757
4	1	51.9292	50.5462	53.0211
7	1	52.4901	51.8054	51.3595
5	1	47.547	45.6712	50.8919
5	1	50.9025	49.3792	52.0566
3	1	51.2178	50.2684	53.2116
3	1	51.7592	50.0901	54.3749
3	0	43.3339	43.3194	46.3232
3	1	45.2411	45.1051	48.6121
4	0	44.909	43.8709	47.8298
5	1	49.5993	50.0949	49.108
3	1	43.3883	43.9969	46.7574
3	0	43.7712	43.5444	48.3788
3	1	42.7966	43.5767	46.5716
3	1	47.8376	47.5603	50.137
4	0	45.0796	45.2072	48.6446
3	1	45.5611	45.24	47.9862
3	0	42.6153	43.2536	45.3643
3	1	41.3025	42.8045	43.1613
3	1	45.1312	45.4862	47.5058
3	0	46.2641	45.4271	49.0519
3	0	44.7891	44.2843	47.5231
5	1	51.77	50.0216	52.7142
3	0	39.9629	40.737	44.4492
4	0	46.2562	46.2564	48.1719
3	0	41.8983	42.7557	45.2942
4	0	42.7059	42.8236	45.9081
3	0	44.7459	44.8592	48.1363
3	0	36.2781	37.6236	42.2576
4	1	44.3483	44.2721	46.1251
6	1	49.036	47.609	50.8214
3	1	45.2236	44.7004	47.9239
5	0	45.9359	46.1129	48.3171
3	0	43.8134	43.0866	46.9721
3	0	39.3722	40.6251	44.3126
4	1	48.1435	46.8786	50.7058
4	0	47.4731	48.0573	48.4639
4	0	39.8956	39.2604	45.5516
3	0	41.4905	42.4727	44.8862
4	0	43.1468	43.712	45.8232
3	0	40.3461	41.2572	44.059
3	1	45.4543	44.82	49.0364
3	1	43.4245	43.6932	46.3336
4	1	44.6509	45.4074	47.6317
3	1	45.8648	45.0316	49.3394
5	1	47.5989	47.5225	50.2373
4	1	45.6313	44.5683	48.6321
6	0	50.408	48.2243	52.6091
3	1	46.2877	45.6682	49.7065
6	1	55.4114	52.528	56.7389
4	1	46.4731	45.4155	50.3526
4	0	48.3527	46.694	50.6969
4	0	43.9008	44.6693	47.4599
3	1	49.0913	47.8794	51.7076
3	0	41.3539	42.0534	45.1281
4	0	48.567	47.4636	51.1652
3	1	48.9697	47.9689	51.0463
3	0	46.2431	45.9642	48.4432
5	1	48.8608	47.3439	50.599
4	1	44.4558	44.2608	47.6533
3	0	43.9872	43.602	47.6329
3	0	42.9004	43.4653	46.0179
3	1	49.8791	49.7723	52.2285
3	0	41.647	43.467	42.7075
3	1	45.6021	46.0622	46.9992
6	1	52.5822	51.0743	54.496
3	1	43.9946	44.035	47.7261
6	1	54.0122	52.6069	55.213
7	1	54.5034	52.4352	54.9737
4	0	48.6149	47.2198	51.6086
4	0	44.6757	43.8093	48.1799
3	1	46.1339	44.6904	49.1173
3	1	47.9712	46.699	51.3918
4	1	48.3952	47.0068	51.6494
4	0	44.5183	44.3605	46.961
7	0	52.0483	51.2181	52.2035
3	0	40.1953	41.1178	44.0377
3	1	43.2139	45.0064	44.4376
4	1	44.0846	43.7424	47.8739
3	0	42.9192	43.3811	46.4808
4	1	45.4895	45.2444	48.2887
3	0	43.2486	42.8099	46.8038
4	0	46.0476	45.4636	48.5795
4	0	44.0761	43.5823	47.0249
3	1	43.0198	43.4541	45.7193
3	1	48.0944	47.2354	50.3435
3	1	42.5971	42.8534	46.4671
3	1	45.8967	46.6455	47.6367
3	1	44.9465	44.5364	48.5973
3	1	45.5657	45.7005	47.3485
5	1	47.2554	48.0683	47.4955
3	0	45.5424	47.349	46.7981
3	0	45.098	45.635	47.4688
3	0	46.0914	45.3851	49.4741
3	1	45.3353	44.4676	48.7172
4	1	48.4795	47.8538	51.2775
3	1	49.185	48.0439	50.7633
3	0	39.2514	42.0998	41.1283
4	1	45.0549	44.6454	47.8135
5	1	42.7914	42.908	46.7171
3	0	45.3228	45.2525	47.8879
3	1	46.2147	45.5629	48.9426
3	1	46.7244	47.1468	47.5657
5	0	46.6896	45.2966	49.2754
3	0	42.738	42.9844	46.019
3	0	46.1211	45.3629	49.5362
4	1	49.6761	48.1766	51.8805
3	1	47.8622	49.4678	47.4165
6	1	50.3396	48.2115	52.7108
3	1	42.6306	42.6445	46.4319
4	0	44.5541	43.9961	48.0526
3	0	42.2214	42.8973	45.4805
5	1	47.0265	48.0925	49.7239
4	1	51.0247	50.1671	52.4716
3	1	41.4209	43.086	43.9302
3	0	37.9782	40.0841	40.7104
6	1	51.4252	49.0586	53.6845
3	1	44.7861	45.0079	47.2219
3	0	43.0459	43.4439	46.0997
4	0	47.5034	47.2107	50.63
3	1	49.2223	48.698	49.9393
4	0	43.0884	43.1318	46.3662
3	0	38.7778	41.4588	42.0264
3	1	42.6402	43.1528	46.1845
3	1	44.125	44.4552	46.592
3	0	42.0002	42.5505	45.5086
3	0	42.3982	42.2375	46.2435
3	1	45.0954	45.2007	48.1465
3	1	45.0366	46.8449	45.4287
8	0	50.2556	49.2098	51.3782
3	0	46.9084	46.3821	49.8511
3	0	42.9741	43.2267	45.8886
3	1	49.2259	48.7266	50.479
3	0	42.1573	42.6791	45.6348
3	1	43.2811	43.7731	46.2147
3	1	44.7378	45.194	46.8121
4	1	44.564	43.9821	47.8297
3	0	41.4663	42.1227	45.2588
3	0	41.1138	41.7472	45.3249
3	0	40.9234	42.5005	44.6289
4	1	44.6487	44.3552	47.7716
7	0	52.6345	51.2256	53.6663
6	1	52.7922	50.6791	54.4344
3	1	45.757	48.4203	45.9935
3	1	43.9041	43.7243	47.3394
3	0	40.9624	41.4435	45.0148
5	0	49.821	48.7761	51.6511
4	0	46.3214	45.3168	48.7001
7	1	51.0437	49.1505	52.6623
4	0	44.3875	43.5288	47.7936
3	1	45.1005	45.0451	47.3771
4	0	50.7889	49.9787	52.9222
5	0	47.1272	45.823	49.0732
4	0	44.0082	43.6147	47.4284
3	0	43.6266	44.254	47.0634
3	1	46.9215	46.1022	50.1827
3	1	50.3483	50.4816	51.5722
3	1	44.3111	45.0388	46.0347
4	1	46.0235	45.3994	48.4904
3	1	46.7683	46.2905	49.92
3	0	44.0217	44.9241	46.7405
3	0	38.8061	40.5244	41.8024
3	1	43.1114	43.3544	46.4972
3	0	43.4912	45.0578	44.9922
3	0	46.4229	46.63	48.1014
3	1	46.0391	46.1281	48.3618
3	0	41.6706	42.1358	45.2681
4	1	48.0098	46.748	51.2191
4	0	45.5842	45.6105	47.5808
3	0	46.4424	45.5205	49.2396
3	0	45.3439	45.0516	48.4034
3	0	39.4471	40.1141	44.3249
3	1	48.7749	47.5971	51.4449
4	1	52.7177	51.0604	53.6939
4	0	43.6826	44.0577	46.4642
3	0	45.8667	47.0803	47.7027
3	0	45.5296	45.2737	48.3034
3	1	45.9262	45.6397	48.6536
6	1	46.9928	45.6187	49.5666
3	1	45.9753	44.4737	49.4652
3	1	43.2773	45.2598	44.6445
3	0	45.2909	45.9907	46.8786
4	1	47.6664	46.4077	50.1097
4	0	49.8107	48.1416	52.5824
3	1	47.4761	46.5169	49.9438
3	0	40.5242	41.2421	45.0704
3	0	42.7499	44.26	44.0794
3	1	45.639	44.996	49.7728
3	1	41.8112	42.6032	46.2146
5	1	48.343	48.4645	49.2086
4	1	43.9126	44.2991	46.8798
4	0	45.9914	45.3014	49.3856
3	1	45.5348	45.003	48.7721
3	1	46.8802	45.6362	49.2923
4	1	48.5839	47.4042	50.5507
7	0	51.6758	50.4077	52.4961
4	0	45.1317	44.381	48.5807
3	0	41.3801	41.5743	45.2788
6	1	52.7575	51.1997	53.7627
3	1	46.037	45.0047	50.1865
4	0	45.0158	44.7895	47.3514
5	1	50.1187	48.2484	51.9531
4	0	41.6968	41.8286	45.8321
3	0	47.3855	48.3056	48.6211
3	0	41.8471	42.4577	45.12
3	1	45.6807	45.7916	47.5184
4	0	43.9096	43.6526	47.1507
3	1	41.591	42.55	45.6252
3	1	43.1393	44.7486	44.894
3	1	41.9666	42.1737	47.0087
4	0	47.5239	47.3513	49.5051
4	1	48.4263	47.434	49.9151
3	0	45.3503	44.7484	49.4
3	1	45.0605	45.7079	47.7839
3	0	42.6305	43.0857	47.3317
3	0	42.0939	42.9738	45.8719
3	1	38.5287	39.6954	43.8115
3	1	44.1866	45.3911	45.8481
3	1	48.4853	48.0727	50.1802
4	1	44.5563	44.1075	47.8322
3	1	43.942	44.1566	46.7101
4	0	43.7581	43.7931	46.1208
5	1	49.3927	48.0284	51.139
3	0	49.0354	48.7939	52.3145
5	1	49.766	47.9894	52.0337
5	0	50.2855	48.3789	53.2824
3	0	46.007	47.1577	48.4595
5	1	51.3872	49.2453	53.5877
3	1	43.5116	43.5045	46.8623
7	0	48.4241	47.3096	50.6061
3	1	45.1367	45.317	47.9326
3	1	50.3416	49.3359	52.7291
3	0	45.509	45.2222	48.1258
3	1	44.2942	44.025	48.2724
3	1	44.1085	44.5753	46.5949
6	0	49.9608	48.5193	51.9942
4	0	46.8427	46.5655	49.4328
3	0	43.1117	42.7864	46.7142
4	1	46.4327	45.4004	49.8773
3	0	44.0412	45.0996	45.6601
3	0	41.0707	41.7412	44.7241
3	0	44.2487	43.5458	48.1036
3	1	45.7076	46.6402	47.0323
6	0	50.5515	49.7264	52.6957
7	0	48.0348	46.3777	52.3549
3	1	46.0578	46.5846	48.6991
5	1	47.4214	46.2133	49.6529
3	0	41.2614	42.3824	44.0866
7	1	50.5618	49.2982	52.3364
6	1	49.4985	48.3737	51.1727
3	0	41.0553	41.4357	44.8851
3	1	43.3254	44.2988	44.7998
3	1	45.6707	44.8451	48.7787
3	0	44.129	45.5595	45.2663
3	1	44.0294	43.7587	48.2051
3	0	42.5238	42.838	45.5953
3	1	45.844	46.9161	47.258
3	1	42.9632	42.9706	47.2283
4	0	47.1474	46.5363	49.2063
3	1	43.7031	44.0381	46.2933
3	1	46.1057	46.9231	47.6626
5	1	54.0129	51.787	55.5396
3	1	45.6479	44.9085	48.7964
7	0	52.7582	51.8003	53.1325
3	0	43.9918	43.296	47.1979
3	1	42.3845	42.7904	46.7586
4	1	47.1512	45.6041	50.8897
3	0	39.4841	40.8848	44.2306
4	1	48.3454	47.3309	51.3802
4	0	43.6188	43.4884	47.1557
4	0	42.6501	43.1399	45.6262
3	0	40.9045	41.5424	44.9765
4	1	45.3133	45.8733	48.7994
3	1	49.2325	47.9583	52.3195
3	1	48.7572	48.2218	51.2658
4	1	51.9237	50.1653	53.6115
3	1	48.1385	49.1976	48.6273
3	1	45.0575	44.8228	47.6755
4	1	48.7962	47.0282	52.0852
3	0	41.7521	42.4598	45.1734
3	1	44.3203	44.5433	47.2194
5	0	46.099	45.4584	48.9495
3	0	42.9891	43.7065	45.325
3	1	46.6019	45.5982	50.4677
3	0	46.7658	45.5479	50.164
4	0	40.0439	40.6476	44.4331
6	0	46.0093	45.0103	48.7805
3	0	44.1901	43.8343	48.2644
3	1	47.629	46.9652	50.1925
8	1	54.0845	54.2531	52.8781
4	1	45.5929	45.2584	48.0795
3	1	44.9259	46.771	45.0806
3	0	45.8814	45.6066	48.9515
6	0	52.9575	53.1941	52.4983
3	1	45.1685	44.8719	47.8901
3	0	44.4973	44.0413	47.4306
6	1	55.1852	52.5524	56.6818
5	1	52.6679	50.71	54.1897
5	1	49.8828	47.9698	53.1115
3	0	45.9117	46.5537	47.8122
7	1	54.6568	53.3602	54.1224
4	0	44.6569	44.5223	48.5908
6	1	51.9599	51.6872	51.9843
3	0	43.4848	44.9591	46.0574
3	0	45.2864	45.5711	48.0758
3	1	47.4762	46.7121	50.5977
3	1	43.2327	43.5967	46.7769
4	1	43.8402	44.3736	47.184
3	0	45.6374	45.667	47.5445
5	1	47.8586	47.8927	48.8018
3	1	48.7603	47.5361	51.4498
3	1	46.6482	46.4383	48.754
3	0	41.8174	42.5739	44.5722
3	0	42.5321	43.1965	45.5363
5	0	50.3707	48.8732	52.9922
4	0	41.6495	42.3418	44.764
3	0	43.3491	46.3679	43.9331
6	1	49.4349	48.4249	50.82
3	0	43.7027	44.4967	47.381
3	1	48.536	47.3535	52.3868
3	0	46.6243	46.9096	48.8421
3	1	44.7968	44.1612	48.2481
3	1	43.0999	43.9356	45.6854
4	1	47.9595	48.07	49.0964
3	0	43.0985	43.5916	46.0503
5	0	45.2221	44.8351	47.9863
5	1	47.1919	47.6063	47.5286
3	1	46.2131	45.5895	48.7429
3	0	43.4582	43.8371	46.784
3	0	45.7991	45.6749	48.5802
5	0	47.0188	45.2938	50.0505
3	0	39.5902	41.0135	43.814
5	0	45.9152	46.3717	48.5695
5	1	51.1368	49.0306	53.8494
3	1	44.2192	44.2878	47.4488
4	0	45.5835	46.384	46.7394
3	1	44.4561	44.335	47.7254
3	0	46.8356	46.5508	49.4181
3	0	43.8942	43.8757	47.2118
4	0	46.2519	45.4896	49.1057
4	0	42.0358	43.3961	45.165
11	0	60.1797	57.2186	59.4066
3	0	48.108	47.8024	50.4182
4	1	49.5728	49.4001	51.0253
4	1	46.2698	45.3692	48.668
4	1	49.7791	48.264	52.2698
3	0	42.5086	43.187	46.0659
3	0	45.3489	45.1235	47.6289
3	1	43.3128	43.2361	46.5729
4	1	43.801	43.5627	47.3354
4	0	45.4541	44.0782	48.6291
5	1	43.1437	43.0423	47.4767
3	0	40.2056	42.9214	42.1156
3	0	44.4873	44.0054	48.2495
4	1	47.7401	46.2387	50.6274
3	1	47.0868	45.9911	49.1418
9	1	55.8841	54.5139	55.5002
3	0	39.9325	41.1991	44.5954
7	0	53.8785	51.2185	55.7714
3	1	43.1234	43.5888	46.6587
3	0	46.2891	45.681	48.457
3	1	44.5353	44.5197	47.1108
3	1	42.1931	42.3111	45.9793
3	0	41.3484	42.0244	44.5287
5	1	49.7364	48.6006	51.0588
6	1	53.4148	50.6022	55.6382
3	1	44.3594	44.3821	47.0057
3	1	46.3423	45.7395	49.7897
4	0	42.6346	42.6926	46.3113
3	0	45.8851	45.2794	49.1286
3	1	45.8836	45.1185	49.0552
3	1	43.0825	43.0536	47.0994
4	0	40.5995	41.5316	44.6577
4	1	47.0643	46.064	49.8863
3	1	47.7725	46.5944	49.8743
3	1	44.2836	44.4079	47.3169
3	0	41.8175	43.2186	45.4576
3	1	48.9783	47.7811	51.5296
3	0	43.1795	43.4643	45.772
6	1	50.9495	49.0818	51.372
3	0	41.3624	42.093	45.0934
3	1	47.5406	47.4421	49.965
10	0	55.0192	52.9918	54.112
4	0	41.3196	42.2189	44.7684
4	1	46.9231	47.4878	47.7955
3	1	45.0649	44.9657	47.4038
3	0	41.7546	42.8247	44.6068
5	1	48.6983	50.2433	47.9845
3	1	42.4253	43.0809	45.3278
3	1	46.9558	47.1704	48.3258
3	1	45.9248	45.6491	48.1461
3	0	44.7491	43.9387	48.4212
6	0	51.2297	51.4151	50.8435
4	1	46.9087	46.0716	49.4048
3	0	41.6046	42.2063	45.3643
7	0	52.9338	51.1591	53.1764
3	1	44.1709	44.1058	47.47
3	0	42.7619	44.1352	43.8793
3	1	44.6598	44.5725	48.7059
3	0	42.3035	42.8741	46.0679
4	0	46.7947	47.3104	47.5065
5	0	43.9834	44.6231	47.1275
5	0	47.4642	46.5177	49.6995
3	1	46.8888	46.0577	48.9497
3	1	50.5816	49.2838	52.7277
3	0	43.2314	43.6808	45.7546
4	0	47.9217	46.4488	50.7044
3	1	44.0093	45.0994	45.1544
3	0	45.0885	47.4504	45.1279
4	1	47.6117	46.3612	50.8038
4	0	44.8739	44.1862	48.4637
3	0	44.2377	44.5118	47.0671
4	1	49.6092	47.2577	52.2753
3	1	42.389	43.0909	46.8123
3	1	45.7567	44.5017	48.9146
3	1	45.1079	44.5633	48.0368
3	0	43.5892	45.6249	46.747
5	1	45.7209	45.3938	49.3837
5	0	51.3893	50.7007	52.2964
4	0	40.8143	42.0451	44.1897
7	0	50.1781	48.6048	52.0027
3	1	42.6927	42.9149	46.7002
3	1	43.0556	43.049	46.9322
3	0	42.1727	42.3523	44.9274
3	1	43.2401	43.6786	47.4363
3	1	47.793	46.5118	50.9659
3	0	48.8729	48.9456	51.1502
3	1	45.4217	45.1451	48.8628
3	0	45.7781	46.5789	48.0964
3	0	47.8878	47.5788	49.5356
4	1	45.6802	45.487	48.1063
3	0	40.8441	41.6362	45.0708
3	0	42.678	43.205	45.4843
6	0	48.1713	47.0915	50.5544
6	1	53.398	51.6004	54.8456
3	1	47.4344	47.7457	49.2078
3	0	45.0072	44.5719	47.3167
3	0	44.7376	46.1534	47.4351
3	0	42.2744	42.5271	45.6361
4	0	42.6361	44.3915	43.7551
3	1	47.4345	47.727	48.4148
3	0	43.3597	45.6443	46.2846
3	1	46.2034	45.9446	49.6633
4	1	47.9893	47.8206	50.5418
3	0	45.9508	45.9256	48.2202
3	1	42.8332	43.8797	45.9264
4	1	43.803	44.2181	47.1965
3	1	44.691	44.7381	47.9431
3	1	47.3042	46.1322	50.3474
3	0	42.1806	42.3666	45.4826
4	0	43.6486	43.1451	47.1366
3	1	46.1023	45.0634	49.5833
7	1	47.2453	46.6953	49.0394
7	0	52.6392	52.1906	52.4456
4	1	41.3264	42.3061	43.783
3	1	46.7644	45.9541	49.1993
3	1	45.3775	45.4294	48.4381
4	0	45.9261	45.6614	48.3395
4	0	44.1111	45.2083	45.7135
5	1	45.4283	45.2714	48.5087
3	0	47.8091	49.8996	47.8023
3	0	44.7427	44.0914	47.9652
3	0	41.064	41.6294	44.8821
3	0	41.4514	42.268	45.3082
5	1	45.8107	46.4286	46.7663
4	0	48.4674	48.826	48.6221
3	1	45.349	47.002	47.7261
4	1	48.1612	46.8266	51.0499
3	0	38.9499	40.5459	43.5891
4	0	46.9106	46.0718	49.6462
4	0	44.9155	44.9515	47.5468
3	1	45.8467	45.3723	48.9596
3	1	44.8579	44.4047	47.8313
3	0	42.4505	44.6849	43.7994
4	1	46.5953	46.0382	48.8367
3	0	42.6378	45.4334	44.1479
3	1	40.4528	40.2683	46.6704
3	1	44.6958	44.5056	47.4672
3	0	43.2993	43.1691	47.3911
4	1	49.8638	48.518	51.8502
4	1	47.8069	46.6433	51.4682
3	0	40.3722	41.9278	44.2109
4	1	48.5809	46.8808	51.6697
5	1	47.5433	46.0727	50.8926
7	1	56.5731	53.8292	56.2908
5	1	53.3064	51.2094	54.3135
4	0	44.1092	44.1213	47.1571
3	0	40.0953	40.8164	44.5902
3	1	45.9236	45.4461	48.8021
3	1	46.7072	46.4099	48.9145
4	1	50.4038	48.7941	52.92
3	1	50.1538	48.9968	51.3468
3	1	41.6989	41.7951	46.3934
3	0	41.2308	41.3719	45.5043
4	1	43.1124	43.8898	45.6849
3	1	47.7664	46.6792	50.2868
3	1	46.5309	46.6409	48.0043
4	0	45.122	47.3363	45.739
3	1	48.9231	47.924	52.0273
4	0	45.7688	44.3879	49.1572
5	1	47.7211	46.3861	50.4254
4	0	40.866	41.1178	45.2508
3	1	43.7399	43.5937	47.7219
3	1	43.5319	43.7537	46.6968
4	1	42.8187	43.2455	46.9725
3	1	45.3849	45.5297	48.4504
3	0	42.9588	43.0127	47.2113
7	0	50.171	48.2733	52.3197
3	0	45.3359	45.538	48.0568
3	1	46.0124	46.7499	47.2192
3	0	46.647	46.099	48.8524
3	0	45.0527	44.5316	48.5158
3	0	45.0004	44.7	48.5985
3	0	45.1795	45.1522	46.989
3	1	48.019	46.6811	51.466
3	0	42.0065	42.8615	45.1839
3	1	44.9544	44.3646	48.5594
3	0	43.3175	43.5832	46.5992
4	1	42.6099	43.2398	46.3793
4	0	44.1021	44.7174	47.3346
3	0	38.8016	40.3417	43.7277
4	0	49.8866	48.35	52.2281
3	1	48.8312	48.059	50.6019
3	0	42.948	42.7458	46.6748
3	1	45.71	46.424	48.9276
4	0	45.7906	46.7432	48.0725
4	0	42.3905	42.5274	46.1406
4	0	42.8043	42.5495	46.8213
13	1	61.7515	56.7137	61.6473
3	0	41.3874	42.0007	45.3297
4	0	41.167	41.974	46.3736
5	0	50.3831	49.588	51.4432
3	0	39.9877	40.6021	44.1906
3	1	45.3303	47.5337	46.4786
3	1	42.7914	43.0641	46.0998
3	0	42.0515	42.9109	45.1392
3	0	44.7189	44.4456	47.5635
3	0	40.78	41.4377	45.1071
3	1	48.9379	47.9782	51.2047
3	1	47.3649	47.3948	49.4013
3	0	40.0288	41.7474	44.0635
4	1	44.2602	44.1457	47.4272
3	1	45.9755	47.8347	47.2741
3	1	48.5381	47.8099	49.7902
4	0	43.7839	43.2257	46.9876
3	0	37.9658	39.4395	43.5084
4	1	44.9908	44.7762	47.7893
3	1	45.4727	45.0552	48.5322
3	1	46.3266	45.7894	49.2495
3	1	47.0882	47.386	48.8137
3	1	46.6283	45.7083	50.4588
3	1	41.8227	42.5822	46.196
14	1	65.7318	59.2407	65.802
3	1	46.6283	45.8398	49.1428
3	1	47.7289	47.9766	49.4265
6	0	47.1785	45.9742	49.7985
3	1	48.6853	47.8844	51.2467
3	1	43.5702	44.5122	47.208
5	0	45.7765	45.3179	48.7005
4	1	46.8133	46.1833	49.7395
3	1	45.4927	45.0433	48.8244
5	1	51.9035	49.8815	53.346
5	1	48.4593	47.0619	51.8064
3	1	41.7428	41.7812	45.5708
3	1	44.1878	44.0213	47.3673
4	1	46.6077	45.7029	49.1447
3	1	47.5919	48.029	48.13
3	1	47.5996	46.5932	50.6579
4	0	46.9062	46.0531	49.6477
3	0	40.2611	41.7783	42.5042
3	0	43.8104	43.7473	46.7361
3	0	40.738	41.3066	45.2136
6	1	52.7334	52.1785	52.8672
5	1	49.4017	47.5121	52.2209
6	1	49.8843	49.3457	51.7442
4	1	45.0939	44.7252	48.1522
3	1	42.6001	42.572	46.8236
3	1	45.0673	44.3934	48.0504
3	0	48.4367	49.0027	49.6181
3	1	46.4916	45.9746	48.705
4	1	48.0663	46.7717	51.2391
8	0	49.8794	47.3342	52.6273
3	1	43.0836	43.3455	46.3948
3	0	44.9398	44.6829	48.6869
3	0	37.6186	39.2017	43.0356
5	0	48.8723	48.5042	50.8089
3	1	43.2775	43.1499	47.0741
4	1	45.7438	45.1908	48.5616
3	0	46.6817	46.6496	48.8857
5	0	50.1036	49.3035	52.3703
3	0	38.688	39.3094	44.2711
3	1	45.6491	45.2783	48.304
3	0	43.7915	42.908	47.1385
3	0	38.7514	39.2778	43.9954
3	1	43.1622	44.0261	47.171
3	1	48.9623	48.0723	50.9464
4	1	47.2082	45.6602	50.4628
5	0	46.0722	46.5908	48.1488
6	1	53.8467	52.2756	54.8076
3	0	45.8066	45.7058	49.6328
3	1	41.6542	42.9906	44.5108
3	0	41.4337	41.6106	46.4593
5	1	45.3357	44.7223	48.7816
5	1	48.3949	47.6018	49.6665
3	0	43.3021	45.7858	43.6069
4	1	48.6649	46.9206	51.699
3	1	44.5231	44.3996	47.1001
4	1	44.3647	43.779	48.678
5	0	45.6918	46.0635	47.7032
4	1	44.8249	44.8712	48.5143
4	0	47.075	47.4092	48.1716
7	0	51.3795	49.2393	52.5852
4	1	46.8726	45.7469	49.2906
3	0	42.5399	43.1533	45.6601
3	0	42.8442	43.1516	45.1848
3	0	43.3724	43.7424	46.9895
3	1	45.9556	45.5337	48.7358
3	0	44.402	45.2902	46.6741
5	0	44.5634	44.1748	47.646
3	1	40.7898	41.7882	45.2214
4	0	46.9633	46.3576	49.6975
6	0	50.6953	50.5053	51.0679
3	0	49.9023	48.8304	51.8659
3	0	45.4614	45.2305	48.0947
4	1	50.5563	48.7544	53.7886
6	0	52.3108	50.2125	54.1276
3	0	42.9525	42.1265	46.7769
3	0	41.7838	41.2049	45.7643
3	1	45.7796	45.5547	48.5239
7	1	50.8685	48.0457	53.2984
3	1	43.548	43.6094	46.2983
3	1	42.0767	42.9508	45.9626
3	0	44.2246	43.8083	48.5302
3	0	41.1817	41.6954	45.5172
3	0	42.5215	42.6385	46.4393
5	0	45.5495	44.5182	48.7998
4	0	40.8247	41.6465	43.9348
4	0	46.8885	46.5274	49.3958
3	1	45.1239	45.3058	47.8747
3	0	41.392	41.7374	45.1851
3	0	46.1563	45.4487	49.4078
3	1	41.4689	42.6252	45.4777
3	0	45.0579	45.8538	46.7365
3	0	42.9505	43.7545	46.8751
4	0	48.8979	47.549	51.8293
5	0	52.4058	51.5139	52.7451
5	1	46.8197	45.9597	49.3187
4	1	49.6421	48.4114	51.6403
4	0	46.8874	48.1363	47.6152
3	1	45.0647	43.8064	48.3043
4	0	43.7132	43.6366	47.0969
5	1	50.0584	48.7703	51.822
6	1	49.505	48.4782	50.4922
4	0	43.528	43.6954	46.2427
4	0	46.8336	46.267	49.354
3	0	41.926	43.0462	46.1077
5	1	50.8881	49.4139	52.0578
3	0	43.3365	43.8366	45.9302
4	0	42.6865	43.1402	45.418
3	1	45.0225	44.5244	48.5651
3	1	43.6479	46.0619	44.4693
3	0	41.7346	42.7311	44.4282
3	0	41.086	41.621	44.7648
4	1	45.6292	45.9201	48.8834
4	1	48.9619	47.5708	51.2127
5	1	53.4102	50.6974	56.1763
4	0	45.4256	46.353	46.6368
3	1	46.0638	45.117	50.1775
3	1	47.9786	46.8942	51.1052
3	1	44.574	44.1141	47.2825
3	1	47.0897	46.3783	49.9319
5	0	49.5296	49.7889	49.8633
3	0	37.5862	39.2221	42.7587
3	1	44.7594	44.2174	48.2297
3	0	48.4597	48.4093	49.8324
5	1	45.5219	45.0632	47.9948
4	1	46.0106	44.8859	49.4653
4	1	46.2038	45.367	48.7206
3	0	49.5207	49.5319	50.7725
8	0	49.7469	50.3753	49.8958
4	0	41.8086	43.2439	43.3817
3	1	46.7482	46.5325	49.8904
3	1	46.1615	45.9993	48.4414
3	0	42.354	42.5351	45.8204
4	0	42.6978	43.5739	46.4903
7	1	49.8533	47.4489	52.1723
4	0	46.7524	46.9901	48.1457
3	1	41.8722	42.7889	46.1793
3	1	48.6673	47.7364	51.7987
4	1	43.7678	44.0711	47.2083
4	1	50.3736	48.3342	53.0983
3	1	43.3907	43.0451	46.7501
5	1	48.4591	46.9406	50.5701
3	1	42.7619	44.3026	44.663
5	1	46.9479	47.1842	48.2762
5	0	50.5485	48.7414	51.8581
3	0	40.3297	41.7503	44.2251
6	0	45.9538	44.9854	48.9542
3	1	48.8505	48.4934	50.0458
3	0	41.9278	42.306	45.0823
3	0	46.0321	45.4147	49.5532
4	1	49.2779	47.5669	51.5448
4	1	47.2742	46.3512	49.566
3	0	41.1935	42.1888	44.8136
4	1	53.3806	51.2111	56.0404
3	1	43.9365	43.2998	48.2713
4	0	49.7756	48.9631	51.7014
3	0	39.4347	40.3538	44.0868
5	0	50.3567	49.3274	52.085
3	1	45.4141	44.6312	49.1194
3	0	44.857	44.937	47.3436
3	1	46.9128	46.4681	49.0062
3	1	43.1463	43.1814	47.0484
3	1	47.2064	47.4806	50.2459
3	0	46.9617	46.4073	49.6365
3	0	45.7661	45.4609	48.1331
4	0	43.2477	43.5517	47.7049
7	1	54.783	51.8167	55.6358
6	1	51.9419	49.8507	54.1428
4	0	45.3338	46.4407	46.3422
3	0	44.2092	45.1036	46.1405
3	1	44.2318	43.5918	47.9075
3	0	46.1532	47.9704	47.8005
4	0	47.5387	46.2954	50.6887
6	1	51.9531	49.2723	53.5892
3	0	44.2753	44.5564	46.7111
4	1	45.4536	45.3223	48.8013
4	1	46.4467	45.8327	48.9754
7	0	45.31	44.8066	49.5042
4	1	46.1207	45.8093	48.1455
4	1	47.3564	46.5368	49.9225
3	1	47.1976	46.6164	49.6221
3	0	45.5551	46.7898	47.3171
3	1	45.9445	46.004	47.8329
3	1	47.5854	47.1988	49.4257
3	1	42.0923	42.3057	45.8514
7	1	51.4707	48.8839	53.5631
3	1	44.587	44.037	47.5662
5	0	47.2151	46.4205	49.693
4	0	48.0841	46.9338	51.5787
3	0	44.3965	44.6009	46.1723
3	0	43.5888	44.9921	45.2262
3	1	45.8988	45.8682	48.4064
3	1	45.6192	45.4934	48.039
3	1	43.8716	43.8594	47.136
3	1	47.0593	46.2142	50.516
4	0	43.109	43.5665	46.2155
3	1	42.0363	43.6263	43.727
4	1	49.1067	48.1256	51.5362
3	1	51.6774	51.9278	52.3853
3	1	42.9304	43.1467	47.7032
3	0	43.8586	44.4961	46.2553
3	1	42.8517	42.9838	47.1158
3	1	46.4274	47.5856	49.4341
3	1	44.7736	44.4843	47.3671
5	0	50.3117	48.9646	53.0544
6	1	49.0961	48.8369	50.7385
4	0	43.5254	45.1692	44.9359
4	0	44.6705	44.8377	47.4691
3	0	39.2562	40.8058	43.104
6	1	49.7925	47.7665	52.6252
3	1	48.352	47.077	51.8533
3	1	46.2243	44.9986	49.0722
3	1	45.2071	44.9492	48.4291
4	0	47.8669	47.6964	48.8434
3	1	44.3251	45.1654	45.2541
5	1	47.8408	45.9825	50.7864
3	1	45.5854	46.2645	46.5147
3	0	42.9451	42.9555	47.2159
4	1	45.9	45.0826	49.6161
3	0	43.4826	44.6598	46.1462
3	1	49.1654	47.926	52.3899
3	1	42.4466	42.9987	46.0758
3	0	41.4711	42.9657	44.94
3	1	42.6596	42.8332	46.3465
4	1	45.3671	45.015	47.3422
3	1	45.6289	45.6938	47.9094
4	0	44.3838	44.4843	47.2927
3	1	46.1568	47.454	48.0071
3	0	47.0108	46.3109	49.6185
3	1	45.157	44.6296	47.9907
3	1	39.659	41.0491	43.5036
3	1	43.3856	43.9854	46.7583
3	1	45.1471	44.2278	48.4016
3	1	44.0644	43.7992	47.5353
3	0	47.5661	47.1064	49.8924
3	1	45.5887	44.94	48.4335
5	0	51.2639	49.7954	52.1656
5	1	46.4141	45.5566	49.4223
5	1	54.5979	53.2304	54.3313
7	0	46.6248	46.0763	48.1473
4	1	43.4737	43.5708	46.2528
4	0	47.9342	47.1088	50.2924
3	0	41.6677	42.4206	44.4581
3	1	43.7618	43.3135	47.2
3	0	41.7978	42.0142	45.8776
4	1	49.5817	50.4469	49.5762
4	1	52.0869	50.76	53.404
3	1	46.8746	45.8346	50.098
3	1	40.4482	41.8673	44.2481
3	0	43.9439	43.5205	47.7491
3	1	44.8344	44.1713	48.2639
3	1	47.664	47.0462	50.0212
3	1	44.4148	44.2861	47.3964
3	1	45.4502	44.9676	48.9229
3	1	44.8091	44.406	47.8065
5	0	45.0981	45.2547	47.5489
3	0	42.7387	42.0574	46.9104
3	0	42.5982	42.6294	46.1449
3	1	45.0605	45.4033	47.3444
6	0	43.5475	43.6678	47.2981
3	0	45.9627	46.0454	48.9616
3	1	43.0287	42.9633	46.7983
7	1	50.3837	49.4757	52.2334
3	1	46.0816	45.8493	48.7089
4	1	47.6402	47.185	49.4726
3	0	43.7546	44.3254	46.3738
4	1	50.8544	49.6166	51.9515
5	1	51.4958	48.6133	53.9568
4	0	44.5838	44.3297	47.0239
3	0	42.7055	43.4282	45.419
5	1	48.8946	49.2967	49.073
3	1	46.5625	45.9575	49.464
3	0	42.1965	42.4413	45.471
3	0	45.2813	45.234	47.6997
6	1	49.9332	47.9927	53.1955
5	0	50.5256	48.8841	52.3592
3	0	48.8163	48.3085	51.2221
4	0	44.5561	43.9352	48.0372
3	0	42.0282	43.4227	45.5206
3	0	40.8784	41.6868	44.3758
3	1	44.2295	44.157	47.879
3	1	43.3586	43.6418	46.5992
3	0	49.9795	48.8827	51.5054
3	0	43.0115	44.077	45.0069
5	0	46.5843	46.5921	48.0388
4	1	47.7146	46.7707	49.963
5	0	42.256	44.0452	43.8244
3	0	41.9586	44.4869	42.9295
5	1	52.4161	50.09	54.6448
3	1	41.3611	42.2692	45.4709
7	0	47.7783	47.3106	49.1504
4	1	50.4134	48.9426	53.1593
4	1	52.1359	50.6653	53.8011
3	0	48.3154	48.1528	49.9549
3	0	41.413	42.0928	45.0638
3	0	40.437	42.1368	43.6452
3	1	49.2822	48.5988	51.3059
3	1	46.5992	46.0479	49.068
5	1	45.1405	44.412	48.3548
3	1	47.169	46.8019	49.8603
3	1	43.527	43.2804	47.0261
4	0	41.8437	42.1071	45.8018
3	1	46.1683	46.3633	48.3608
5	1	49.9971	48.4059	51.8432
3	0	40.2384	40.9986	44.4533
6	0	50.9841	49.0405	53.1508
4	1	47.2501	46.6393	49.3641
6	0	50.4813	49.8673	51.0488
3	0	43.494	43.2946	47.4069
5	1	52.1078	50.371	53.6375
4	0	48.3274	47.762	50.9257
3	0	42.3794	42.6411	45.8163
4	1	45.4719	44.8406	48.865
4	1	44.0868	43.3046	48.2712
3	1	50.0692	48.9945	52.3272
3	0	43.344	43.6366	47.0658
3	1	47.6779	46.4694	51.3838
3	0	41.2488	42.0916	43.8406
3	0	42.4273	42.2252	46.5873
3	1	51.9138	50.2196	53.283
5	1	47.5568	46.5696	50.0045
6	1	47.7243	47.2991	50.5647
4	1	45.1145	45.155	47.5049
4	0	43.6273	44.0717	46.5122
3	0	41.961	42.9786	45.2854
5	0	48.3459	47.7613	50.1036
4	0	43.884	45.5226	45.3242
3	0	43.4194	43.5862	47.4177
3	0	42.2629	42.9593	46.6772
3	0	46.062	45.7311	48.4355
3	0	44.3784	44.9356	47.1338
4	0	44.2505	45.3802	45.5104
3	1	45.7456	45.7683	47.867
3	0	45.7401	45.3163	48.8302
5	0	47.5504	46.4744	50.5296
4	0	45.9572	45.1586	49.3971
4	1	46.1063	45.7951	48.3297
4	0	43.9783	43.3099	47.6152
3	1	44.0616	43.3655	48.0683
3	1	43.6542	43.2197	47.3987
4	1	44.8787	45.226	46.5026
3	0	43.2833	43.4641	46.6488
3	0	42.2529	42.8017	45.5435
3	0	47.8339	47.4921	49.5833
3	1	49.1101	48.8163	50.6151
4	0	46.9156	45.7708	49.5874
4	0	50.9037	49.903	53.0737
5	1	51.0478	48.8781	52.7344
6	0	50.0794	49.0493	51.9433
4	1	46.0306	46.3055	47.4921
4	1	45.6024	44.7665	48.4946
3	0	41.799	42.3231	45.4939
3	1	43.7739	44.3389	46.4066
3	1	46.9088	46.0091	49.9303
3	1	47.5329	46.9326	50.2969
3	0	44.0291	44.03	47.8192
4	1	46.0114	45.8096	48.3601
5	0	45.5869	44.8258	49.0264
3	0	43.526	42.817	47.7291
5	1	53.0456	52.6941	53.5763
3	1	47.6229	47.0139	51.2865
5	1	47.476	45.9204	50.6506
5	0	51.9858	50.387	53.5541
3	0	41.4572	42.2121	45.0024
3	0	40.6121	41.3598	45.2967
3	1	44.7451	44.5877	48.8021
4	1	47.2224	46.6151	49.1299
4	0	43.8063	43.5837	46.6597
3	0	41.1557	41.8685	44.5383
3	0	39.4465	40.9921	43.9229
3	1	43.0659	43.3591	46.3906
3	0	39.7673	41.6112	42.5966
4	1	45.2709	44.5286	48.916
3	0	41.6847	42.0577	44.7923
4	0	47.6657	46.5883	49.2579
3	1	47.8106	47.2777	49.8369
3	1	48.4056	49.4772	49.681
6	0	47.9597	46.3377	50.7427
3	1	43.8165	44.5679	47.0072
3	1	45.9909	45.24	48.9179
5	0	50.1298	48.3667	52.4853
3	1	44.4832	44.3098	47.6867
4	1	48.3708	46.9051	51.6576
4	0	45.3493	46.1404	46.3874
4	0	44.6543	43.999	47.9302
7	0	53.11	51.0122	54.0567
6	1	48.1483	49.1939	48.3492
4	0	48.3683	49.6219	48.2577
4	1	45.8845	45.0354	48.3005
4	0	42.7673	42.3949	46.8337
3	1	44.5074	45.558	46.6012
4	1	48.8396	47.9735	51.2133
3	1	44.4172	43.8124	47.7268
6	0	47.8415	46.9717	48.9005
3	1	45.8259	46.3441	47.5389
4	0	40.4272	41.7051	44.792
3	0	44.2899	43.9353	47.133
3	0	45.4649	45.2153	47.9792
4	1	43.9149	44.6884	45.5889
3	0	45.6221	45.262	48.4735
3	0	44.1159	44.3419	47.4592
4	0	41.0153	41.9481	45.2836
3	0	45.3397	44.9656	48.395
3	1	51.0068	50.0609	52.5621
3	0	41.0472	44.2111	42.4991
3	0	40.5686	41.3498	45.1407
3	1	41.9602	43.2336	45.6354
3	1	43.9993	43.7574	47.3432
3	0	46.4612	47.5975	49.5407
3	1	45.5103	44.6912	48.7269
3	0	44.7247	44.3072	47.8797
3	0	41.2881	41.7935	45.4074
4	1	47.4786	48.4982	48.3836
4	0	46.0193	46.4309	47.247
3	1	44.9056	44.5896	47.0281
6	1	54.3804	51.2067	55.9449
3	1	45.385	46.4869	47.921
3	0	43.9421	44.5096	46.4423
3	0	41.3405	42.1362	45.1622
3	0	41.6541	42.0265	45.0387
3	0	42.3904	42.6961	45.7289
4	0	48.3785	47.193	51.4388
3	0	43.2211	43.1655	46.6547
4	1	49.7215	47.7227	52.9204
3	0	41.5554	42.38	44.751
3	0	41.5035	42.2761	44.252
3	1	43.3568	43.4126	46.922
3	1	43.2307	43.7287	46.9767
3	1	49.3475	48.4407	51.753
3	1	46.0365	45.1981	49.8514
4	0	46.3355	46.4592	48.4965
3	1	45.6258	44.8914	48.5244
4	0	44.5191	45.1809	48.0105
3	1	45.028	43.8611	48.1105
3	0	43.5854	43.3633	47.8504
7	1	53.2187	53.2387	52.3152
4	0	42.4003	42.8672	45.8766
4	1	41.9775	42.5133	46.4513
3	1	44.2216	44.3289	47.463
4	0	44.3662	44.9604	46.5853
3	1	45.576	45.0291	48.4097
3	1	43.1341	43.3104	46.6732
7	0	49.7597	49.8414	49.688
3	1	43.4455	43.9185	46.4207
4	0	40.7756	43.0845	42.1652
4	1	46.2147	45.9349	48.8111
3	0	43.7667	44.244	46.5365
3	1	44.9417	46.676	46.607
5	0	42.3532	42.875	46.0733
4	0	40.9944	41.7347	45.6406
3	0	41.0912	41.5944	45.6068
4	0	39.6396	41.4265	42.0401
7	0	51.6986	51.6461	51.5913
3	0	43.8984	44.0638	47.3883
3	1	49.054	48.6544	51.1339
3	0	46.6091	46.148	49.6956
3	0	46.3336	46.8622	48.3006
3	1	43.8063	44.3914	46.0841
3	0	43.8981	45.1492	45.4622
3	1	45.6507	45.0242	49.1268
7	0	51.7813	48.8541	54.3476
4	1	46.0301	45.0603	48.8965
3	0	40.6692	40.9875	44.8868
3	0	41.7795	42.4515	45.6305
7	0	50.6372	48.3064	53.6348
5	1	51.5833	49.7607	53.5368
3	1	42.8317	43.4673	46.432
3	1	43.8686	45.49	44.6748
4	1	48.8625	49.158	48.9039
4	0	45.3367	45.305	48.2707
3	0	43.2014	43.9612	45.7539
3	0	42.0133	42.8205	45.1668
3	1	44.3988	44.8141	47.0624
3	0	48.2878	48.1218	50.0183
3	0	42.6752	44.8628	46.4625
3	0	42.8853	42.8725	46.7688
3	0	41.5455	44.0075	43.3347
4	0	44.1579	44.0664	46.9341
4	0	45.4383	45.3607	48.0162
5	0	45.1147	44.227	48.1375
3	1	48.8106	47.7697	50.6791
3	1	42.4767	43.5391	44.7155
3	0	42.9524	43.5109	45.2983
3	1	46.9404	46.1117	50.1616
3	0	40.8373	41.4002	45.0287
3	0	41.6442	42.5072	44.4617
3	1	43.7481	46.8	44.6211
3	0	47.3208	47.9106	48.3796
3	1	46.1807	46.8014	48.2916
3	0	46.6731	48.2897	46.8003
11	1	58.8335	54.7999	59.3464
3	1	42.1347	42.0663	46.1096
3	0	47.2664	46.617	49.3699
3	0	39.661	42.1435	42.4473
3	1	46.8144	47.3202	47.3627
3	1	51.046	49.4395	53.3389
3	1	45.332	45.055	48.4699
4	0	47.2737	46.5764	50.3219
3	0	44.4055	44.2355	47.1274
3	0	42.9739	43.7081	44.9316
3	1	42.555	43.7737	44.4287
4	0	42.3835	43.3352	45.21
3	1	44.0933	44.0227	47.3402
7	1	51.7709	50.7922	51.5419
3	0	42.5221	43.2954	45.6549
3	1	47.0629	45.1953	50.8234
4	0	39.4347	40.9865	42.3938
3	1	45.8987	44.8724	49.5063
3	0	44.0724	44.269	47.2056
4	1	46.4869	46.5805	49.32
4	1	46.3845	46.0873	48.5727
3	1	43.2604	43.822	45.1541
5	0	47.5986	48.5456	49.1763
3	1	47.044	46.228	49.245
5	1	51.3321	49.8122	52.1167
4	1	44.899	44.2383	48.3214
4	0	48.0632	46.7166	51.5877
4	0	44.0359	43.8612	47.6738
5	0	44.758	44.3541	47.8031
4	0	45.3629	44.6824	48.5787
5	1	54.329	51.7232	55.5619
3	1	46.4085	45.2935	49.4508
3	1	44.0411	43.7035	47.1017
3	0	43.8084	44.4606	46.543
4	1	45.2158	44.1484	49.0529
4	1	50.3797	48.7573	52.3007
3	1	42.998	42.5819	47.1336
3	1	44.6267	45.2257	46.395
4	1	49.0985	47.1129	52.4911
3	0	43.5711	43.9405	46.8452
3	1	45.635	45.4261	48.2542
3	0	43.664	45.2254	44.8158
3	1	48.4259	46.8077	51.3739
3	0	40.128	40.9529	44.5792
3	0	42.6023	43.9866	46.2322
4	0	42.9264	43.0806	46.0357
3	1	43.8738	43.5584	47.2763
4	1	47.1382	46.3103	49.4313
3	0	41.6195	42.0141	44.9311
3	0	40.1193	40.8475	44.5673
3	0	42.6073	43.3066	45.7443
3	0	42.7647	42.7991	45.9132
4	1	43.2834	44.0183	45.2112
3	1	48.5999	48.1587	49.8166
4	1	45.6572	45.5295	48.1436
4	0	46.8752	46.2591	49.6266
3	0	43.7164	43.3322	47.7642
3	0	41.1165	41.6405	44.9308
4	0	46.9095	46.5695	48.6415
4	0	42.0622	42.8499	46.0668
3	0	46.3575	46.4485	48.8052
3	0	43.3726	43.2108	47.0909
5	0	45.4022	44.3244	49.2301
3	0	41.0157	41.5805	44.7574
3	1	45.9022	45.746	47.6436
3	1	43.8659	44.9163	46.9311
3	0	48.4235	48.0968	50.0262
3	1	45.9473	45.2762	49.1292
3	1	43.483	43.433	46.3131
3	0	41.5033	42.1265	45.2718
6	1	50.4102	48.6451	52.0781
3	1	46.745	46.912	47.7992
3	0	47.8207	47.2095	50.5803
3	1	47.1999	46.3846	50.0156
3	0	51.167	50.9334	52.5693
7	1	55.7639	53.6061	54.9196
4	0	43.0821	43.4543	46.2245
4	0	45.8073	46.0389	48.5317
5	1	51.8214	50.093	53.0974
3	1	49.5053	48.4054	52.0799
4	1	49.4988	47.8819	51.6534
6	1	49.7576	48.0876	51.9641
4	1	46.3455	45.8788	48.1323
5	0	46.4072	45.5628	49.2733
4	1	45.5816	44.5687	48.6932
4	0	46.6198	45.536	49.587
4	1	47.8874	46.5765	51.0422
3	1	47.2559	47.4575	48.503
3	0	42.8668	43.051	45.5124
3	0	42.1189	42.7166	45.9415
4	0	45.4487	46.5974	46.1027
3	0	43.7951	43.6183	46.8742
3	1	45.3523	45.972	47.7559
3	1	42.8359	42.9316	46.5256
3	0	39.9642	41.3109	44.1418
3	0	45.556	45.3576	48.8188
3	1	41.2592	42.9298	44.5109
4	1	43.6022	43.7993	45.7497
10	0	54.5362	50.8064	57.0707
4	0	44.2742	45.369	47.6566
3	1	43.5504	42.9245	47.4632
9	1	56.0309	51.8034	57.8867
3	0	41.8959	42.5379	45.2506
4	1	48.8479	47.9225	50.914
4	1	48.7827	47.7532	50.8688
4	1	45.1771	45.2342	48.9452
5	1	47.7037	46.7355	49.9425
3	0	47.5397	46.3521	50.4328
5	0	45.7436	45.1622	48.304
4	1	47.9538	46.9197	50.5759
3	0	44.1596	44.8011	45.9147
3	1	45.4076	44.3413	48.9089
3	0	47.0458	47.4849	48.8258
3	1	44.1968	44.5519	46.8281
3	0	45.321	45.5451	48.0766
4	0	49.51	47.8716	51.452
3	0	43.3748	43.1085	47.0764
4	0	42.0862	42.2425	46.0946
3	0	42.0529	42.9168	45.1387
3	0	48.4189	47.0244	51.3644
3	0	41.4667	42.3731	44.8942
5	0	45.1397	44.7091	47.5245
6	1	49.7961	50.0781	51.3221
3	0	42.8972	43.3732	45.167
4	0	51.2456	50.4172	53.1494
6	0	54.4049	51.7654	55.2711
3	0	42.6471	43.1451	45.5095
6	0	50.7493	50.8875	51.1972
5	1	49.077	47.7499	51.4095
4	1	42.3485	43.1485	46.3673
3	0	39.97	41.3558	44.5828
4	1	45.7562	45.3803	48.2069
3	1	44.2877	44.1876	47.9129
3	0	45.9914	47.0929	48.4647
7	1	54.0264	50.1052	56.7376
3	1	44.7978	44.5851	47.359
3	1	43.3617	43.5967	46.8724
4	1	50.2011	48.9575	51.5297
3	1	49.5957	47.9863	52.2027
4	0	43.7837	44.2303	47.1972
3	0	43.676	43.633	46.5631
5	1	50.3699	48.7206	53.0885
7	0	53.7811	51.8951	53.9292
3	1	44.4717	44.0935	47.9035
3	1	43.0131	43.353	46.4001
4	1	43.0926	42.9425	46.7848
3	1	43.4542	44.7095	45.0671
5	1	46.9537	45.4644	50.2829
3	0	44.8166	44.4991	47.7345
3	1	48.1155	47.6728	49.9562
4	1	47.527	46.8781	50.3918
4	1	52.0546	50.5317	53.9283
3	1	42.7962	43.575	46.5717
3	0	42.5893	42.9824	46.1147
3	0	44.8132	44.8859	47.7569
4	1	46.3124	45.1882	50.2672
3	0	41.3687	41.9116	45.0469
5	0	51.2558	49.984	52.2736
3	1	39.3109	40.5328	44.1347
5	0	45.0544	44.4637	48.4353
3	0	49.588	50.0521	50.565
4	0	42.9606	42.7922	46.7666
3	1	44.702	44.7149	47.9246
3	1	45.3085	44.9018	47.384
3	0	45.9234	46.2536	48.284
3	1	47.0276	45.4538	50.4337
4	0	43.0643	43.252	46.2816
3	1	46.4195	47.8683	46.3711
3	1	47.4387	46.1565	50.3875
6	1	51.6645	50.2332	52.4196
3	0	43.8862	43.4905	47.4306
5	1	48.9898	47.074	51.5059
5	1	51.1402	50.9853	51.731
3	0	40.5628	41.1477	45.0597
4	1	44.5948	44.6331	48.1651
3	0	42.458	42.9787	45.7062
3	0	43.2868	43.9366	46.2119
3	1	45.753	47.5345	46.8693
3	0	44.1372	45.8173	45.1936
9	0	56.0817	51.7607	57.4206
4	1	49.4901	48.9244	51.4133
10	1	56.6302	54.0977	56.0592
5	0	46.6208	45.993	48.7498
3	1	47.6414	49.2558	48.7997
6	1	45.8536	44.6033	49.3931
6	0	48.7869	47.0621	51.897
3	0	46.1454	45.4462	49.74
5	0	44.761	46.0035	46.1508
3	1	47.8441	47.1437	49.567
3	1	44.605	44.5126	47.3934
4	1	45.572	44.283	49.4074
3	0	43.8264	44.2015	46.9702
5	0	47.1277	48.6794	47.259
3	1	43.8621	43.9576	47.2515
5	1	48.2966	46.499	51.985
3	0	43.0911	43.6533	46.4192
5	1	47.4487	46.1494	50.6485
3	1	46.2486	45.631	49.0851
3	0	40.271	41.2733	44.4719
3	1	43.3687	43.097	46.8737
4	0	42.2077	42.5968	44.6613
3	1	45.3993	44.8445	48.5875
3	0	44.9665	44.7166	48.0387
6	0	44.6253	43.6118	48.0449
5	1	48.9611	47.5412	51.5652
3	0	46.4415	46.7025	48.7989
3	0	44.8217	44.7023	47.6151
4	1	47.2635	46.7615	50.0411
3	1	46.1886	45.2918	50.0616
4	0	42.3447	43.1543	46.1328
3	1	47.8371	46.3962	50.4445
3	1	44.7031	45.2075	46.7533
4	0	42.288	42.0625	46.5434
5	1	51.157	50.9801	51.0141
4	1	45.9746	45.7035	48.1802
3	1	45.6197	44.5171	48.4689
4	1	45.7131	45.6804	47.9437
3	1	46.2159	44.9133	50.3417
3	0	40.2344	40.9594	44.1261
3	1	42.3427	42.7285	45.6341
3	1	49.1611	48.2757	51.3072
3	1	43.9144	43.7003	47.4068
3	0	47.9901	47.721	49.6333
3	0	41.3925	42.5128	45.0127
5	1	52.5024	50.7468	53.8368
4	1	47.6342	46.3669	51.202
4	1	43.616	43.4021	47.2417
3	0	37.7265	39.6969	41.9617
3	1	45.327	45.9271	47.7475
4	0	45.6595	45.851	47.3287
3	1	46.177	45.8231	48.592
4	1	44.4425	44.4431	48.5109
4	1	47.5255	46.2019	50.472
[truncated: 8,141 more rows]

## Sheet: Figure_1g
CBCL measure	predictor	R^2
cbcl_scr_syn_totprob_t	Breathing problems	1.06
cbcl_scr_syn_external_t	Breathing problems	0.59
cbcl_scr_syn_internal_t	Breathing problems	0.94
cbcl_scr_syn_anxdep_t	Breathing problems	0.62
cbcl_scr_syn_somatic_t	Breathing problems	0.9
cbcl_scr_syn_social_t	Breathing problems	0.69
cbcl_scr_syn_thought_t	Breathing problems	1.01
cbcl_scr_syn_attention_t	Breathing problems	0.59
cbcl_scr_syn_rulebreak_t	Breathing problems	0.42
cbcl_scr_syn_aggressive_t	Breathing problems	0.59
cbcl_scr_syn_totprob_t	Gasping	0.69
cbcl_scr_syn_external_t	Gasping	0.44
cbcl_scr_syn_internal_t	Gasping	0.57
cbcl_scr_syn_anxdep_t	Gasping	0.38
cbcl_scr_syn_somatic_t	Gasping	0.89
cbcl_scr_syn_social_t	Gasping	0.66
cbcl_scr_syn_thought_t	Gasping	0.69
cbcl_scr_syn_attention_t	Gasping	0.44
cbcl_scr_syn_rulebreak_t	Gasping	0.29
cbcl_scr_syn_aggressive_t	Gasping	0.61
cbcl_scr_syn_totprob_t	Snoring	2.52
cbcl_scr_syn_external_t	Snoring	1.39
cbcl_scr_syn_internal_t	Snoring	1.74
cbcl_scr_syn_anxdep_t	Snoring	0.64
cbcl_scr_syn_somatic_t	Snoring	1.37
cbcl_scr_syn_social_t	Snoring	1.26
cbcl_scr_syn_thought_t	Snoring	1.15
cbcl_scr_syn_attention_t	Snoring	1.2
cbcl_scr_syn_rulebreak_t	Snoring	0.85
cbcl_scr_syn_aggressive_t	Snoring	0.82
cbcl_scr_syn_totprob_t	oSDB score	2.97
cbcl_scr_syn_external_t	oSDB score	1.68
cbcl_scr_syn_internal_t	oSDB score	2.2
cbcl_scr_syn_anxdep_t	oSDB score	0.96
cbcl_scr_syn_somatic_t	oSDB score	1.95
cbcl_scr_syn_social_t	oSDB score	1.69
cbcl_scr_syn_thought_t	oSDB score	2.05
cbcl_scr_syn_attention_t	oSDB score	1.47
cbcl_scr_syn_rulebreak_t	oSDB score	1.06
cbcl_scr_syn_aggressive_t	oSDB score	1.21

## Sheet: Figure_2k
CBCL measure	predictor	R^2	P
cbcl_scr_syn_totprob_t	Breathing problems	0.234	1.09138e-05
cbcl_scr_syn_external_t	Breathing problems	0.036	0.0538243
cbcl_scr_syn_internal_t	Breathing problems	0.27	2.21241e-06
cbcl_scr_syn_anxdep_t	Breathing problems	0.259	8.97595e-06
cbcl_scr_syn_somatic_t	Breathing problems	0.218	3.45165e-05
cbcl_scr_syn_social_t	Breathing problems	0.174	0.000538286
cbcl_scr_syn_thought_t	Breathing problems	0.372	2.56784e-08
cbcl_scr_syn_attention_t	Breathing problems	0.323	1.00203e-07
cbcl_scr_syn_rulebreak_t	Breathing problems	0.112	0.00480079
cbcl_scr_syn_aggressive_t	Breathing problems	0.044	0.0514069
cbcl_scr_syn_totprob_t	Gasping	0.304	3.95796e-07
cbcl_scr_syn_external_t	Gasping	0.219	8.76917e-05
cbcl_scr_syn_internal_t	Gasping	0.354	3.25232e-07
cbcl_scr_syn_anxdep_t	Gasping	0.354	2.85215e-08
cbcl_scr_syn_somatic_t	Gasping	0.515	7.75054e-09
cbcl_scr_syn_social_t	Gasping	0.578	7.11495e-11
cbcl_scr_syn_thought_t	Gasping	0.531	1.10534e-09
cbcl_scr_syn_attention_t	Gasping	0.475	3.40438e-09
cbcl_scr_syn_rulebreak_t	Gasping	0.086	0.0115556
cbcl_scr_syn_aggressive_t	Gasping	0.314	7.8493e-06
cbcl_scr_syn_totprob_t	Snoring	0.523	8.01908e-13
cbcl_scr_syn_external_t	Snoring	0.307	5.49326e-07
cbcl_scr_syn_internal_t	Snoring	0.581	1.05563e-11
cbcl_scr_syn_anxdep_t	Snoring	0.228	2.66451e-06
cbcl_scr_syn_somatic_t	Snoring	0.37	1.12324e-07
cbcl_scr_syn_social_t	Snoring	0.276	2.31153e-06
cbcl_scr_syn_thought_t	Snoring	0.251	1.06097e-05
cbcl_scr_syn_attention_t	Snoring	0.332	2.07708e-06
cbcl_scr_syn_rulebreak_t	Snoring	0.166	0.000606652
cbcl_scr_syn_aggressive_t	Snoring	0.265	4.67373e-06
cbcl_scr_syn_totprob_t	oSDB score	0.556	8.33432e-12
cbcl_scr_syn_external_t	oSDB score	0.271	8.77196e-06
cbcl_scr_syn_internal_t	oSDB score	0.429	1.37269e-09
cbcl_scr_syn_anxdep_t	oSDB score	0.32	4.86804e-07
cbcl_scr_syn_somatic_t	oSDB score	0.259	6.0947e-06
cbcl_scr_syn_social_t	oSDB score	0.408	2.74055e-08
cbcl_scr_syn_thought_t	oSDB score	0.334	7.80106e-08
cbcl_scr_syn_attention_t	oSDB score	0.383	5.91041e-08
cbcl_scr_syn_rulebreak_t	oSDB score	0.146	0.00145132
cbcl_scr_syn_aggressive_t	oSDB score	0.293	5.75197e-06

## Sheet: Figure_3a-e
SDSC variable	ROI	parameter	deltaR^2
Breathing problems	mrisdp_1	thickness	0
Breathing problems	mrisdp_2	thickness	0
Breathing problems	mrisdp_3	thickness	0
Breathing problems	mrisdp_4	thickness	0
Breathing problems	mrisdp_5	thickness	0
Breathing problems	mrisdp_6	thickness	0
Breathing problems	mrisdp_7	thickness	0
Breathing problems	mrisdp_8	thickness	0
Breathing problems	mrisdp_9	thickness	0
Breathing problems	mrisdp_10	thickness	0
Breathing problems	mrisdp_11	thickness	0
Breathing problems	mrisdp_12	thickness	0
Breathing problems	mrisdp_13	thickness	0
Breathing problems	mrisdp_14	thickness	0
Breathing problems	mrisdp_15	thickness	0
Breathing problems	mrisdp_16	thickness	0.007
Breathing problems	mrisdp_17	thickness	0
Breathing problems	mrisdp_18	thickness	0
Breathing problems	mrisdp_19	thickness	0
Breathing problems	mrisdp_20	thickness	0
Breathing problems	mrisdp_21	thickness	0
Breathing problems	mrisdp_22	thickness	0
Breathing problems	mrisdp_23	thickness	0
Breathing problems	mrisdp_24	thickness	0
Breathing problems	mrisdp_25	thickness	0
Breathing problems	mrisdp_26	thickness	0
Breathing problems	mrisdp_27	thickness	0
Breathing problems	mrisdp_28	thickness	0
Breathing problems	mrisdp_29	thickness	0
Breathing problems	mrisdp_30	thickness	0
Breathing problems	mrisdp_31	thickness	0
Breathing problems	mrisdp_32	thickness	0
Breathing problems	mrisdp_33	thickness	0
Breathing problems	mrisdp_34	thickness	0
Breathing problems	mrisdp_35	thickness	0
Breathing problems	mrisdp_36	thickness	0
Breathing problems	mrisdp_37	thickness	0
Breathing problems	mrisdp_38	thickness	0
Breathing problems	mrisdp_39	thickness	0
Breathing problems	mrisdp_40	thickness	0
Breathing problems	mrisdp_41	thickness	0
Breathing problems	mrisdp_42	thickness	0
Breathing problems	mrisdp_43	thickness	0
Breathing problems	mrisdp_44	thickness	0
Breathing problems	mrisdp_45	thickness	0
Breathing problems	mrisdp_46	thickness	0
Breathing problems	mrisdp_47	thickness	0
Breathing problems	mrisdp_48	thickness	0
Breathing problems	mrisdp_49	thickness	0
Breathing problems	mrisdp_50	thickness	0
Breathing problems	mrisdp_51	thickness	0
Breathing problems	mrisdp_52	thickness	0
Breathing problems	mrisdp_53	thickness	0
Breathing problems	mrisdp_54	thickness	0
Breathing problems	mrisdp_55	thickness	0
Breathing problems	mrisdp_56	thickness	0
Breathing problems	mrisdp_57	thickness	0
Breathing problems	mrisdp_58	thickness	0.096
Breathing problems	mrisdp_59	thickness	0
Breathing problems	mrisdp_60	thickness	0
Breathing problems	mrisdp_61	thickness	0
Breathing problems	mrisdp_62	thickness	0
Breathing problems	mrisdp_63	thickness	0.198
Breathing problems	mrisdp_64	thickness	0
Breathing problems	mrisdp_65	thickness	0
Breathing problems	mrisdp_66	thickness	0
Breathing problems	mrisdp_67	thickness	0
Breathing problems	mrisdp_68	thickness	0
Breathing problems	mrisdp_69	thickness	0
Breathing problems	mrisdp_70	thickness	0
Breathing problems	mrisdp_71	thickness	0
Breathing problems	mrisdp_72	thickness	0
Breathing problems	mrisdp_73	thickness	0
Breathing problems	mrisdp_74	thickness	0
Breathing problems	mrisdp_75	thickness	0
Breathing problems	mrisdp_76	thickness	0
Breathing problems	mrisdp_77	thickness	0
Breathing problems	mrisdp_78	thickness	0
Breathing problems	mrisdp_79	thickness	0
Breathing problems	mrisdp_80	thickness	0
Breathing problems	mrisdp_81	thickness	0
Breathing problems	mrisdp_82	thickness	0
Breathing problems	mrisdp_83	thickness	0
Breathing problems	mrisdp_84	thickness	0
Breathing problems	mrisdp_85	thickness	0
Breathing problems	mrisdp_86	thickness	0
Breathing problems	mrisdp_87	thickness	0
Breathing problems	mrisdp_88	thickness	0
Breathing problems	mrisdp_89	thickness	0
Breathing problems	mrisdp_90	thickness	0
Breathing problems	mrisdp_91	thickness	0
Breathing problems	mrisdp_92	thickness	0
Breathing problems	mrisdp_93	thickness	0
Breathing problems	mrisdp_94	thickness	0
Breathing problems	mrisdp_95	thickness	0
Breathing problems	mrisdp_96	thickness	0
Breathing problems	mrisdp_97	thickness	0
Breathing problems	mrisdp_98	thickness	0
Breathing problems	mrisdp_99	thickness	0
Breathing problems	mrisdp_100	thickness	0
Breathing problems	mrisdp_101	thickness	0
Breathing problems	mrisdp_102	thickness	0
Breathing problems	mrisdp_103	thickness	0
Breathing problems	mrisdp_104	thickness	0
Breathing problems	mrisdp_105	thickness	0
Breathing problems	mrisdp_106	thickness	0
Breathing problems	mrisdp_107	thickness	0
Breathing problems	mrisdp_108	thickness	0
Breathing problems	mrisdp_109	thickness	0
Breathing problems	mrisdp_110	thickness	0
Breathing problems	mrisdp_111	thickness	0
Breathing problems	mrisdp_112	thickness	0
Breathing problems	mrisdp_113	thickness	0
Breathing problems	mrisdp_114	thickness	0
Breathing problems	mrisdp_115	thickness	0
Breathing problems	mrisdp_116	thickness	0
Breathing problems	mrisdp_117	thickness	0
Breathing problems	mrisdp_118	thickness	0
Breathing problems	mrisdp_119	thickness	0
Breathing problems	mrisdp_120	thickness	0
Breathing problems	mrisdp_121	thickness	0
Breathing problems	mrisdp_122	thickness	0
Breathing problems	mrisdp_123	thickness	0
Breathing problems	mrisdp_124	thickness	0
Breathing problems	mrisdp_125	thickness	0
Breathing problems	mrisdp_126	thickness	0
Breathing problems	mrisdp_127	thickness	0
Breathing problems	mrisdp_128	thickness	0
Breathing problems	mrisdp_129	thickness	0
Breathing problems	mrisdp_130	thickness	0
Breathing problems	mrisdp_131	thickness	0
Breathing problems	mrisdp_132	thickness	0
Breathing problems	mrisdp_133	thickness	0
Breathing problems	mrisdp_134	thickness	0
Breathing problems	mrisdp_135	thickness	0
Breathing problems	mrisdp_136	thickness	0
Breathing problems	mrisdp_137	thickness	0
Breathing problems	mrisdp_138	thickness	0
Breathing problems	mrisdp_139	thickness	0
Breathing problems	mrisdp_140	thickness	0
Breathing problems	mrisdp_141	thickness	0
Breathing problems	mrisdp_142	thickness	0
Breathing problems	mrisdp_143	thickness	0
Breathing problems	mrisdp_144	thickness	0
Breathing problems	mrisdp_145	thickness	0
Breathing problems	mrisdp_146	thickness	0
Breathing problems	mrisdp_147	thickness	0
Breathing problems	mrisdp_148	thickness	0
Breathing problems	mrisdp_149	thickness	0
Breathing problems	mrisdp_150	thickness	0
Breathing problems	mrisdp_151	thickness	0
Breathing problems	mrisdp_303	area	0
Breathing problems	mrisdp_304	area	0
Breathing problems	mrisdp_305	area	0
Breathing problems	mrisdp_306	area	0
Breathing problems	mrisdp_307	area	0
Breathing problems	mrisdp_308	area	0
Breathing problems	mrisdp_309	area	0
Breathing problems	mrisdp_310	area	0
Breathing problems	mrisdp_311	area	0
Breathing problems	mrisdp_312	area	0
Breathing problems	mrisdp_313	area	0
Breathing problems	mrisdp_314	area	0
Breathing problems	mrisdp_315	area	0
Breathing problems	mrisdp_316	area	0
Breathing problems	mrisdp_317	area	0
Breathing problems	mrisdp_318	area	0
Breathing problems	mrisdp_319	area	0
Breathing problems	mrisdp_320	area	0
Breathing problems	mrisdp_321	area	0
Breathing problems	mrisdp_322	area	0
Breathing problems	mrisdp_323	area	0
Breathing problems	mrisdp_324	area	0
Breathing problems	mrisdp_325	area	0
Breathing problems	mrisdp_326	area	0
Breathing problems	mrisdp_327	area	0
Breathing problems	mrisdp_328	area	0
Breathing problems	mrisdp_329	area	0
Breathing problems	mrisdp_330	area	0
Breathing problems	mrisdp_331	area	0
Breathing problems	mrisdp_332	area	0
Breathing problems	mrisdp_333	area	0
Breathing problems	mrisdp_334	area	0
Breathing problems	mrisdp_335	area	0
Breathing problems	mrisdp_336	area	0
Breathing problems	mrisdp_337	area	0
Breathing problems	mrisdp_338	area	0
Breathing problems	mrisdp_339	area	0
Breathing problems	mrisdp_340	area	0
Breathing problems	mrisdp_341	area	0
Breathing problems	mrisdp_342	area	0
Breathing problems	mrisdp_343	area	0
Breathing problems	mrisdp_344	area	0
Breathing problems	mrisdp_345	area	0
Breathing problems	mrisdp_346	area	0
Breathing problems	mrisdp_347	area	0
Breathing problems	mrisdp_348	area	0
Breathing problems	mrisdp_349	area	0
Breathing problems	mrisdp_350	area	0
Breathing problems	mrisdp_351	area	0
Breathing problems	mrisdp_352	area	0
Breathing problems	mrisdp_353	area	0
Breathing problems	mrisdp_354	area	0
Breathing problems	mrisdp_355	area	0
Breathing problems	mrisdp_356	area	0
Breathing problems	mrisdp_357	area	0
Breathing problems	mrisdp_358	area	0
Breathing problems	mrisdp_359	area	0
Breathing problems	mrisdp_360	area	0
Breathing problems	mrisdp_361	area	0
Breathing problems	mrisdp_362	area	0
Breathing problems	mrisdp_363	area	0
Breathing problems	mrisdp_364	area	0
Breathing problems	mrisdp_365	area	0
Breathing problems	mrisdp_366	area	0
Breathing problems	mrisdp_367	area	0
Breathing problems	mrisdp_368	area	0
Breathing problems	mrisdp_369	area	0
Breathing problems	mrisdp_370	area	0
Breathing problems	mrisdp_371	area	0
Breathing problems	mrisdp_372	area	0
Breathing problems	mrisdp_373	area	0
Breathing problems	mrisdp_374	area	0
Breathing problems	mrisdp_375	area	0
Breathing problems	mrisdp_376	area	0
Breathing problems	mrisdp_377	area	0
Breathing problems	mrisdp_378	area	0
Breathing problems	mrisdp_379	area	0
Breathing problems	mrisdp_380	area	0
Breathing problems	mrisdp_381	area	0
Breathing problems	mrisdp_382	area	0
Breathing problems	mrisdp_383	area	0
Breathing problems	mrisdp_384	area	0
Breathing problems	mrisdp_385	area	0
Breathing problems	mrisdp_386	area	0
Breathing problems	mrisdp_387	area	0
Breathing problems	mrisdp_388	area	0
Breathing problems	mrisdp_389	area	0
Breathing problems	mrisdp_390	area	0
Breathing problems	mrisdp_391	area	0
Breathing problems	mrisdp_392	area	0
Breathing problems	mrisdp_393	area	0
Breathing problems	mrisdp_394	area	0
Breathing problems	mrisdp_395	area	0
Breathing problems	mrisdp_396	area	0
Breathing problems	mrisdp_397	area	0
Breathing problems	mrisdp_398	area	0
Breathing problems	mrisdp_399	area	0
Breathing problems	mrisdp_400	area	0
Breathing problems	mrisdp_401	area	0
Breathing problems	mrisdp_402	area	0
Breathing problems	mrisdp_403	area	0
Breathing problems	mrisdp_404	area	0
Breathing problems	mrisdp_405	area	0
Breathing problems	mrisdp_406	area	0
Breathing problems	mrisdp_407	area	0
Breathing problems	mrisdp_408	area	0
Breathing problems	mrisdp_409	area	0
Breathing problems	mrisdp_410	area	0
Breathing problems	mrisdp_411	area	0
Breathing problems	mrisdp_412	area	0
Breathing problems	mrisdp_413	area	0
Breathing problems	mrisdp_414	area	0
Breathing problems	mrisdp_415	area	0
Breathing problems	mrisdp_416	area	0
Breathing problems	mrisdp_417	area	0
Breathing problems	mrisdp_418	area	0
Breathing problems	mrisdp_419	area	0
Breathing problems	mrisdp_420	area	0
Breathing problems	mrisdp_421	area	0
Breathing problems	mrisdp_422	area	0
Breathing problems	mrisdp_423	area	0
Breathing problems	mrisdp_424	area	0
Breathing problems	mrisdp_425	area	0
Breathing problems	mrisdp_426	area	0
Breathing problems	mrisdp_427	area	0
Breathing problems	mrisdp_428	area	0
Breathing problems	mrisdp_429	area	0
Breathing problems	mrisdp_430	area	0
Breathing problems	mrisdp_431	area	0
Breathing problems	mrisdp_432	area	0
Breathing problems	mrisdp_433	area	0
Breathing problems	mrisdp_434	area	0
Breathing problems	mrisdp_435	area	0
Breathing problems	mrisdp_436	area	0
Breathing problems	mrisdp_437	area	0
Breathing problems	mrisdp_438	area	0
Breathing problems	mrisdp_439	area	0
Breathing problems	mrisdp_440	area	0
Breathing problems	mrisdp_441	area	0
Breathing problems	mrisdp_442	area	0
Breathing problems	mrisdp_443	area	0
Breathing problems	mrisdp_444	area	0
Breathing problems	mrisdp_445	area	0
Breathing problems	mrisdp_446	area	0
Breathing problems	mrisdp_447	area	0
Breathing problems	mrisdp_448	area	0
Breathing problems	mrisdp_449	area	0
Breathing problems	mrisdp_450	area	0
Breathing problems	mrisdp_451	area	0
Breathing problems	mrisdp_452	area	0
Breathing problems	mrisdp_453	area	0
Breathing problems	mrisdp_454	volume	0
Breathing problems	mrisdp_455	volume	0
Breathing problems	mrisdp_456	volume	0
Breathing problems	mrisdp_457	volume	0
Breathing problems	mrisdp_458	volume	0
Breathing problems	mrisdp_459	volume	0
Breathing problems	mrisdp_460	volume	0
Breathing problems	mrisdp_461	volume	0
Breathing problems	mrisdp_462	volume	0
Breathing problems	mrisdp_463	volume	0
Breathing problems	mrisdp_464	volume	0
Breathing problems	mrisdp_465	volume	0
Breathing problems	mrisdp_466	volume	0
Breathing problems	mrisdp_467	volume	0
Breathing problems	mrisdp_468	volume	0
Breathing problems	mrisdp_469	volume	0
Breathing problems	mrisdp_470	volume	0
Breathing problems	mrisdp_471	volume	0
Breathing problems	mrisdp_472	volume	0
Breathing problems	mrisdp_473	volume	0
Breathing problems	mrisdp_474	volume	0
Breathing problems	mrisdp_475	volume	0
Breathing problems	mrisdp_476	volume	0
Breathing problems	mrisdp_477	volume	0
Breathing problems	mrisdp_478	volume	0
Breathing problems	mrisdp_479	volume	0
Breathing problems	mrisdp_480	volume	0
Breathing problems	mrisdp_481	volume	0
Breathing problems	mrisdp_482	volume	0
Breathing problems	mrisdp_483	volume	0
Breathing problems	mrisdp_484	volume	0
Breathing problems	mrisdp_485	volume	0
Breathing problems	mrisdp_486	volume	0
Breathing problems	mrisdp_487	volume	0
Breathing problems	mrisdp_488	volume	0
Breathing problems	mrisdp_489	volume	0
Breathing problems	mrisdp_490	volume	0
Breathing problems	mrisdp_491	volume	0
Breathing problems	mrisdp_492	volume	0
Breathing problems	mrisdp_493	volume	0
Breathing problems	mrisdp_494	volume	0
Breathing problems	mrisdp_495	volume	0
Breathing problems	mrisdp_496	volume	0
Breathing problems	mrisdp_497	volume	0
Breathing problems	mrisdp_498	volume	0
Breathing problems	mrisdp_499	volume	0
Breathing problems	mrisdp_500	volume	0
Breathing problems	mrisdp_501	volume	0
Breathing problems	mrisdp_502	volume	0
Breathing problems	mrisdp_503	volume	0
Breathing problems	mrisdp_504	volume	0
Breathing problems	mrisdp_505	volume	0
Breathing problems	mrisdp_506	volume	0
Breathing problems	mrisdp_507	volume	0
Breathing problems	mrisdp_508	volume	0
Breathing problems	mrisdp_509	volume	0
Breathing problems	mrisdp_510	volume	0
Breathing problems	mrisdp_511	volume	0
Breathing problems	mrisdp_512	volume	0
Breathing problems	mrisdp_513	volume	0
Breathing problems	mrisdp_514	volume	0
Breathing problems	mrisdp_515	volume	0
Breathing problems	mrisdp_516	volume	0
Breathing problems	mrisdp_517	volume	0
Breathing problems	mrisdp_518	volume	0
Breathing problems	mrisdp_519	volume	0
Breathing problems	mrisdp_520	volume	0
Breathing problems	mrisdp_521	volume	0
Breathing problems	mrisdp_522	volume	0
Breathing problems	mrisdp_523	volume	0
Breathing problems	mrisdp_524	volume	0
Breathing problems	mrisdp_525	volume	0
Breathing problems	mrisdp_526	volume	0
Breathing problems	mrisdp_527	volume	0
Breathing problems	mrisdp_528	volume	0
Breathing problems	mrisdp_529	volume	0
Breathing problems	mrisdp_530	volume	0
Breathing problems	mrisdp_531	volume	0
Breathing problems	mrisdp_532	volume	0
Breathing problems	mrisdp_533	volume	0
Breathing problems	mrisdp_534	volume	0
Breathing problems	mrisdp_535	volume	0
Breathing problems	mrisdp_536	volume	0
Breathing problems	mrisdp_537	volume	0
Breathing problems	mrisdp_538	volume	0
Breathing problems	mrisdp_539	volume	0
Breathing problems	mrisdp_540	volume	0
Breathing problems	mrisdp_541	volume	0
Breathing problems	mrisdp_542	volume	0
Breathing problems	mrisdp_543	volume	0
Breathing problems	mrisdp_544	volume	0
Breathing problems	mrisdp_545	volume	0
Breathing problems	mrisdp_546	volume	0
Breathing problems	mrisdp_547	volume	0
Breathing problems	mrisdp_548	volume	0
Breathing problems	mrisdp_549	volume	0
Breathing problems	mrisdp_550	volume	0
Breathing problems	mrisdp_551	volume	0
Breathing problems	mrisdp_552	volume	0
Breathing problems	mrisdp_553	volume	0
Breathing problems	mrisdp_554	volume	0
Breathing problems	mrisdp_555	volume	0
Breathing problems	mrisdp_556	volume	0
Breathing problems	mrisdp_557	volume	0
Breathing problems	mrisdp_558	volume	0
Breathing problems	mrisdp_559	volume	0
Breathing problems	mrisdp_560	volume	0
Breathing problems	mrisdp_561	volume	0
Breathing problems	mrisdp_562	volume	0
Breathing problems	mrisdp_563	volume	0
Breathing problems	mrisdp_564	volume	0
Breathing problems	mrisdp_565	volume	0
Breathing problems	mrisdp_566	volume	0
Breathing problems	mrisdp_567	volume	0
Breathing problems	mrisdp_568	volume	0
Breathing problems	mrisdp_569	volume	0
Breathing problems	mrisdp_570	volume	0
Breathing problems	mrisdp_571	volume	0
Breathing problems	mrisdp_572	volume	0
Breathing problems	mrisdp_573	volume	0
Breathing problems	mrisdp_574	volume	0
Breathing problems	mrisdp_575	volume	0
Breathing problems	mrisdp_576	volume	0
Breathing problems	mrisdp_577	volume	0
Breathing problems	mrisdp_578	volume	0
Breathing problems	mrisdp_579	volume	0
Breathing problems	mrisdp_580	volume	0
Breathing problems	mrisdp_581	volume	0
Breathing problems	mrisdp_582	volume	0
Breathing problems	mrisdp_583	volume	0
Breathing problems	mrisdp_584	volume	0
Breathing problems	mrisdp_585	volume	0
Breathing problems	mrisdp_586	volume	0
Breathing problems	mrisdp_587	volume	0
Breathing problems	mrisdp_588	volume	0
Breathing problems	mrisdp_589	volume	0
Breathing problems	mrisdp_590	volume	0
Breathing problems	mrisdp_591	volume	0
Breathing problems	mrisdp_592	volume	0
Breathing problems	mrisdp_593	volume	0
Breathing problems	mrisdp_594	volume	0
Breathing problems	mrisdp_595	volume	0
Breathing problems	mrisdp_596	volume	0
Breathing problems	mrisdp_597	volume	0
Breathing problems	mrisdp_598	volume	0
Breathing problems	mrisdp_599	volume	0
Breathing problems	mrisdp_600	volume	0
Breathing problems	mrisdp_601	volume	0
Breathing problems	mrisdp_602	volume	0
Breathing problems	mrisdp_603	volume	0
Breathing problems	mrisdp_604	volume	0
gasping	mrisdp_1	thickness	0
gasping	mrisdp_2	thickness	0
gasping	mrisdp_3	thickness	0
gasping	mrisdp_4	thickness	0
gasping	mrisdp_5	thickness	0
gasping	mrisdp_6	thickness	0
gasping	mrisdp_7	thickness	0
gasping	mrisdp_8	thickness	0
gasping	mrisdp_9	thickness	0
gasping	mrisdp_10	thickness	0
gasping	mrisdp_11	thickness	0
gasping	mrisdp_12	thickness	0
gasping	mrisdp_13	thickness	0
gasping	mrisdp_14	thickness	0
gasping	mrisdp_15	thickness	0
gasping	mrisdp_16	thickness	0
gasping	mrisdp_17	thickness	0
gasping	mrisdp_18	thickness	0
gasping	mrisdp_19	thickness	0
gasping	mrisdp_20	thickness	0
gasping	mrisdp_21	thickness	0
gasping	mrisdp_22	thickness	0
gasping	mrisdp_23	thickness	0
gasping	mrisdp_24	thickness	0
gasping	mrisdp_25	thickness	0
gasping	mrisdp_26	thickness	0
gasping	mrisdp_27	thickness	0
gasping	mrisdp_28	thickness	0
gasping	mrisdp_29	thickness	0
gasping	mrisdp_30	thickness	0
gasping	mrisdp_31	thickness	0
gasping	mrisdp_32	thickness	0
gasping	mrisdp_33	thickness	0
gasping	mrisdp_34	thickness	0
gasping	mrisdp_35	thickness	0
gasping	mrisdp_36	thickness	0
gasping	mrisdp_37	thickness	0
gasping	mrisdp_38	thickness	0
gasping	mrisdp_39	thickness	0
gasping	mrisdp_40	thickness	0
gasping	mrisdp_41	thickness	0
gasping	mrisdp_42	thickness	0
gasping	mrisdp_43	thickness	0
gasping	mrisdp_44	thickness	0
gasping	mrisdp_45	thickness	0
gasping	mrisdp_46	thickness	0
gasping	mrisdp_47	thickness	0
gasping	mrisdp_48	thickness	0
gasping	mrisdp_49	thickness	0
gasping	mrisdp_50	thickness	0
gasping	mrisdp_51	thickness	0.085
gasping	mrisdp_52	thickness	0
gasping	mrisdp_53	thickness	0
gasping	mrisdp_54	thickness	0
gasping	mrisdp_55	thickness	0
gasping	mrisdp_56	thickness	0
gasping	mrisdp_57	thickness	0
gasping	mrisdp_58	thickness	0
gasping	mrisdp_59	thickness	0
gasping	mrisdp_60	thickness	0
gasping	mrisdp_61	thickness	0
gasping	mrisdp_62	thickness	0
gasping	mrisdp_63	thickness	0.192
gasping	mrisdp_64	thickness	0
gasping	mrisdp_65	thickness	0
gasping	mrisdp_66	thickness	0
gasping	mrisdp_67	thickness	0
gasping	mrisdp_68	thickness	0
gasping	mrisdp_69	thickness	0
gasping	mrisdp_70	thickness	0
gasping	mrisdp_71	thickness	0
gasping	mrisdp_72	thickness	0
gasping	mrisdp_73	thickness	0
gasping	mrisdp_74	thickness	0
gasping	mrisdp_75	thickness	0
gasping	mrisdp_76	thickness	0
gasping	mrisdp_77	thickness	0
gasping	mrisdp_78	thickness	0
gasping	mrisdp_79	thickness	0
gasping	mrisdp_80	thickness	0
gasping	mrisdp_81	thickness	0
gasping	mrisdp_82	thickness	0
gasping	mrisdp_83	thickness	0
gasping	mrisdp_84	thickness	0
gasping	mrisdp_85	thickness	0
gasping	mrisdp_86	thickness	0
gasping	mrisdp_87	thickness	0
gasping	mrisdp_88	thickness	0
gasping	mrisdp_89	thickness	0
gasping	mrisdp_90	thickness	0
gasping	mrisdp_91	thickness	0
gasping	mrisdp_92	thickness	0
gasping	mrisdp_93	thickness	0
gasping	mrisdp_94	thickness	0
gasping	mrisdp_95	thickness	0.085
gasping	mrisdp_96	thickness	0
gasping	mrisdp_97	thickness	0
gasping	mrisdp_98	thickness	0
gasping	mrisdp_99	thickness	0
gasping	mrisdp_100	thickness	0
gasping	mrisdp_101	thickness	0
gasping	mrisdp_102	thickness	0
gasping	mrisdp_103	thickness	0
gasping	mrisdp_104	thickness	0
gasping	mrisdp_105	thickness	0
gasping	mrisdp_106	thickness	0
gasping	mrisdp_107	thickness	0
gasping	mrisdp_108	thickness	0
gasping	mrisdp_109	thickness	0
gasping	mrisdp_110	thickness	0
gasping	mrisdp_111	thickness	0
gasping	mrisdp_112	thickness	0
gasping	mrisdp_113	thickness	0
gasping	mrisdp_114	thickness	0
gasping	mrisdp_115	thickness	0
gasping	mrisdp_116	thickness	0
gasping	mrisdp_117	thickness	0
gasping	mrisdp_118	thickness	0
gasping	mrisdp_119	thickness	0
gasping	mrisdp_120	thickness	0
gasping	mrisdp_121	thickness	0
gasping	mrisdp_122	thickness	0
gasping	mrisdp_123	thickness	0
gasping	mrisdp_124	thickness	0
gasping	mrisdp_125	thickness	0
gasping	mrisdp_126	thickness	0.128
gasping	mrisdp_127	thickness	0
gasping	mrisdp_128	thickness	0
gasping	mrisdp_129	thickness	0
gasping	mrisdp_130	thickness	0
gasping	mrisdp_131	thickness	0
gasping	mrisdp_132	thickness	0.078
gasping	mrisdp_133	thickness	0
gasping	mrisdp_134	thickness	0
gasping	mrisdp_135	thickness	0
gasping	mrisdp_136	thickness	0
gasping	mrisdp_137	thickness	0
gasping	mrisdp_138	thickness	0
gasping	mrisdp_139	thickness	0
gasping	mrisdp_140	thickness	0
gasping	mrisdp_141	thickness	0
gasping	mrisdp_142	thickness	0
gasping	mrisdp_143	thickness	0
gasping	mrisdp_144	thickness	0
gasping	mrisdp_145	thickness	0
gasping	mrisdp_146	thickness	0
gasping	mrisdp_147	thickness	0
gasping	mrisdp_148	thickness	0
gasping	mrisdp_149	thickness	0
gasping	mrisdp_150	thickness	0
gasping	mrisdp_151	thickness	0
gasping	mrisdp_303	area	0
gasping	mrisdp_304	area	0
gasping	mrisdp_305	area	0
gasping	mrisdp_306	area	0
gasping	mrisdp_307	area	0
gasping	mrisdp_308	area	0
gasping	mrisdp_309	area	0
gasping	mrisdp_310	area	0
gasping	mrisdp_311	area	0
gasping	mrisdp_312	area	0
gasping	mrisdp_313	area	0
gasping	mrisdp_314	area	0
gasping	mrisdp_315	area	0
gasping	mrisdp_316	area	0
gasping	mrisdp_317	area	0
gasping	mrisdp_318	area	0
gasping	mrisdp_319	area	0
gasping	mrisdp_320	area	0
gasping	mrisdp_321	area	0
gasping	mrisdp_322	area	0
gasping	mrisdp_323	area	0
gasping	mrisdp_324	area	0
gasping	mrisdp_325	area	0
gasping	mrisdp_326	area	0
gasping	mrisdp_327	area	0
gasping	mrisdp_328	area	0
gasping	mrisdp_329	area	0
gasping	mrisdp_330	area	0
gasping	mrisdp_331	area	0
gasping	mrisdp_332	area	0
gasping	mrisdp_333	area	0
gasping	mrisdp_334	area	0
gasping	mrisdp_335	area	0
gasping	mrisdp_336	area	0
gasping	mrisdp_337	area	0
gasping	mrisdp_338	area	0
gasping	mrisdp_339	area	0
gasping	mrisdp_340	area	0
gasping	mrisdp_341	area	0
gasping	mrisdp_342	area	0
gasping	mrisdp_343	area	0
gasping	mrisdp_344	area	0
gasping	mrisdp_345	area	0
gasping	mrisdp_346	area	0
gasping	mrisdp_347	area	0
gasping	mrisdp_348	area	0
gasping	mrisdp_349	area	0
gasping	mrisdp_350	area	0
gasping	mrisdp_351	area	0
gasping	mrisdp_352	area	0
gasping	mrisdp_353	area	0
gasping	mrisdp_354	area	0
gasping	mrisdp_355	area	0
gasping	mrisdp_356	area	0
gasping	mrisdp_357	area	0
gasping	mrisdp_358	area	0
gasping	mrisdp_359	area	0
gasping	mrisdp_360	area	0
gasping	mrisdp_361	area	0
gasping	mrisdp_362	area	0
gasping	mrisdp_363	area	0
gasping	mrisdp_364	area	0
gasping	mrisdp_365	area	0
gasping	mrisdp_366	area	0
gasping	mrisdp_367	area	0
gasping	mrisdp_368	area	0
gasping	mrisdp_369	area	0
gasping	mrisdp_370	area	0
gasping	mrisdp_371	area	0
gasping	mrisdp_372	area	0
gasping	mrisdp_373	area	0
gasping	mrisdp_374	area	0
gasping	mrisdp_375	area	0
gasping	mrisdp_376	area	0
gasping	mrisdp_377	area	0
gasping	mrisdp_378	area	0
gasping	mrisdp_379	area	0
gasping	mrisdp_380	area	0
gasping	mrisdp_381	area	0
gasping	mrisdp_382	area	0
gasping	mrisdp_383	area	0
gasping	mrisdp_384	area	0
gasping	mrisdp_385	area	0
gasping	mrisdp_386	area	0
gasping	mrisdp_387	area	0
gasping	mrisdp_388	area	0
gasping	mrisdp_389	area	0
gasping	mrisdp_390	area	0
gasping	mrisdp_391	area	0
gasping	mrisdp_392	area	0
gasping	mrisdp_393	area	0
gasping	mrisdp_394	area	0
gasping	mrisdp_395	area	0
gasping	mrisdp_396	area	0
gasping	mrisdp_397	area	0
gasping	mrisdp_398	area	0
gasping	mrisdp_399	area	0
gasping	mrisdp_400	area	0
gasping	mrisdp_401	area	0
gasping	mrisdp_402	area	0
gasping	mrisdp_403	area	0
gasping	mrisdp_404	area	0
gasping	mrisdp_405	area	0
gasping	mrisdp_406	area	0
gasping	mrisdp_407	area	0
gasping	mrisdp_408	area	0
gasping	mrisdp_409	area	0
gasping	mrisdp_410	area	0
gasping	mrisdp_411	area	0
gasping	mrisdp_412	area	0
gasping	mrisdp_413	area	0
gasping	mrisdp_414	area	0
gasping	mrisdp_415	area	0
gasping	mrisdp_416	area	0
gasping	mrisdp_417	area	0
gasping	mrisdp_418	area	0
gasping	mrisdp_419	area	0
gasping	mrisdp_420	area	0
gasping	mrisdp_421	area	0
gasping	mrisdp_422	area	0
gasping	mrisdp_423	area	0
gasping	mrisdp_424	area	0
gasping	mrisdp_425	area	0
gasping	mrisdp_426	area	0
gasping	mrisdp_427	area	0
gasping	mrisdp_428	area	0
gasping	mrisdp_429	area	0
gasping	mrisdp_430	area	0
gasping	mrisdp_431	area	0
gasping	mrisdp_432	area	0
gasping	mrisdp_433	area	0
gasping	mrisdp_434	area	0
gasping	mrisdp_435	area	0
gasping	mrisdp_436	area	0
gasping	mrisdp_437	area	0
gasping	mrisdp_438	area	0
gasping	mrisdp_439	area	0
gasping	mrisdp_440	area	0
gasping	mrisdp_441	area	0
gasping	mrisdp_442	area	0
gasping	mrisdp_443	area	0
gasping	mrisdp_444	area	0
gasping	mrisdp_445	area	0
gasping	mrisdp_446	area	0
gasping	mrisdp_447	area	0
gasping	mrisdp_448	area	0
gasping	mrisdp_449	area	0
gasping	mrisdp_450	area	0
gasping	mrisdp_451	area	0
gasping	mrisdp_452	area	0
gasping	mrisdp_453	area	0
gasping	mrisdp_454	volume	0
gasping	mrisdp_455	volume	0
gasping	mrisdp_456	volume	0
gasping	mrisdp_457	volume	0
gasping	mrisdp_458	volume	0
gasping	mrisdp_459	volume	0
gasping	mrisdp_460	volume	0
gasping	mrisdp_461	volume	0
gasping	mrisdp_462	volume	0
gasping	mrisdp_463	volume	0
gasping	mrisdp_464	volume	0
gasping	mrisdp_465	volume	0
gasping	mrisdp_466	volume	0
gasping	mrisdp_467	volume	0
gasping	mrisdp_468	volume	0
gasping	mrisdp_469	volume	0
gasping	mrisdp_470	volume	0
gasping	mrisdp_471	volume	0
gasping	mrisdp_472	volume	0
gasping	mrisdp_473	volume	0
gasping	mrisdp_474	volume	0
gasping	mrisdp_475	volume	0
gasping	mrisdp_476	volume	0
gasping	mrisdp_477	volume	0
gasping	mrisdp_478	volume	0
gasping	mrisdp_479	volume	0
gasping	mrisdp_480	volume	0
gasping	mrisdp_481	volume	0
gasping	mrisdp_482	volume	0
gasping	mrisdp_483	volume	0
gasping	mrisdp_484	volume	0
gasping	mrisdp_485	volume	0
gasping	mrisdp_486	volume	0
gasping	mrisdp_487	volume	0
gasping	mrisdp_488	volume	0
gasping	mrisdp_489	volume	0
gasping	mrisdp_490	volume	0
gasping	mrisdp_491	volume	0
gasping	mrisdp_492	volume	0
gasping	mrisdp_493	volume	0
gasping	mrisdp_494	volume	0
gasping	mrisdp_495	volume	0
gasping	mrisdp_496	volume	0
gasping	mrisdp_497	volume	0
gasping	mrisdp_498	volume	0
gasping	mrisdp_499	volume	0
gasping	mrisdp_500	volume	0
gasping	mrisdp_501	volume	0
gasping	mrisdp_502	volume	0
gasping	mrisdp_503	volume	0
gasping	mrisdp_504	volume	0
gasping	mrisdp_505	volume	0
gasping	mrisdp_506	volume	0
gasping	mrisdp_507	volume	0
gasping	mrisdp_508	volume	0
gasping	mrisdp_509	volume	0
gasping	mrisdp_510	volume	0
gasping	mrisdp_511	volume	0
gasping	mrisdp_512	volume	0
gasping	mrisdp_513	volume	0
gasping	mrisdp_514	volume	0
gasping	mrisdp_515	volume	0
gasping	mrisdp_516	volume	0
gasping	mrisdp_517	volume	0
gasping	mrisdp_518	volume	0
gasping	mrisdp_519	volume	0
gasping	mrisdp_520	volume	0
gasping	mrisdp_521	volume	0
gasping	mrisdp_522	volume	0
gasping	mrisdp_523	volume	0
gasping	mrisdp_524	volume	0
gasping	mrisdp_525	volume	0
gasping	mrisdp_526	volume	0
gasping	mrisdp_527	volume	0
gasping	mrisdp_528	volume	0
gasping	mrisdp_529	volume	0
gasping	mrisdp_530	volume	0
gasping	mrisdp_531	volume	0
gasping	mrisdp_532	volume	0
gasping	mrisdp_533	volume	0
gasping	mrisdp_534	volume	0
gasping	mrisdp_535	volume	0
gasping	mrisdp_536	volume	0
gasping	mrisdp_537	volume	0
gasping	mrisdp_538	volume	0
gasping	mrisdp_539	volume	0
gasping	mrisdp_540	volume	0
gasping	mrisdp_541	volume	0
gasping	mrisdp_542	volume	0
gasping	mrisdp_543	volume	0
gasping	mrisdp_544	volume	0
gasping	mrisdp_545	volume	0
gasping	mrisdp_546	volume	0
gasping	mrisdp_547	volume	0
gasping	mrisdp_548	volume	0
gasping	mrisdp_549	volume	0
gasping	mrisdp_550	volume	0
gasping	mrisdp_551	volume	0
gasping	mrisdp_552	volume	0
gasping	mrisdp_553	volume	0
gasping	mrisdp_554	volume	0
gasping	mrisdp_555	volume	0
gasping	mrisdp_556	volume	0
gasping	mrisdp_557	volume	0
gasping	mrisdp_558	volume	0
gasping	mrisdp_559	volume	0
gasping	mrisdp_560	volume	0
gasping	mrisdp_561	volume	0
gasping	mrisdp_562	volume	0
gasping	mrisdp_563	volume	0
gasping	mrisdp_564	volume	0
gasping	mrisdp_565	volume	0
gasping	mrisdp_566	volume	0
gasping	mrisdp_567	volume	0
gasping	mrisdp_568	volume	0
gasping	mrisdp_569	volume	0
gasping	mrisdp_570	volume	0
gasping	mrisdp_571	volume	0
gasping	mrisdp_572	volume	0
gasping	mrisdp_573	volume	0
gasping	mrisdp_574	volume	0
gasping	mrisdp_575	volume	0
gasping	mrisdp_576	volume	0
gasping	mrisdp_577	volume	0
gasping	mrisdp_578	volume	0
gasping	mrisdp_579	volume	0
gasping	mrisdp_580	volume	0
gasping	mrisdp_581	volume	0
gasping	mrisdp_582	volume	0
gasping	mrisdp_583	volume	0
gasping	mrisdp_584	volume	0
gasping	mrisdp_585	volume	0
gasping	mrisdp_586	volume	0
gasping	mrisdp_587	volume	0
gasping	mrisdp_588	volume	0
gasping	mrisdp_589	volume	0
gasping	mrisdp_590	volume	0
gasping	mrisdp_591	volume	0
gasping	mrisdp_592	volume	0
gasping	mrisdp_593	volume	0
gasping	mrisdp_594	volume	0
gasping	mrisdp_595	volume	0
gasping	mrisdp_596	volume	0
gasping	mrisdp_597	volume	0
gasping	mrisdp_598	volume	0
gasping	mrisdp_599	volume	0
gasping	mrisdp_600	volume	0
gasping	mrisdp_601	volume	0
gasping	mrisdp_602	volume	0
gasping	mrisdp_603	volume	0
gasping	mrisdp_604	volume	0
Snoring	mrisdp_1	thickness	0
Snoring	mrisdp_2	thickness	0
Snoring	mrisdp_3	thickness	0
Snoring	mrisdp_4	thickness	0
Snoring	mrisdp_5	thickness	0
Snoring	mrisdp_6	thickness	0
Snoring	mrisdp_7	thickness	0
Snoring	mrisdp_8	thickness	0
Snoring	mrisdp_9	thickness	0
Snoring	mrisdp_10	thickness	0
Snoring	mrisdp_11	thickness	0
Snoring	mrisdp_12	thickness	0
Snoring	mrisdp_13	thickness	0
Snoring	mrisdp_14	thickness	0
Snoring	mrisdp_15	thickness	0
Snoring	mrisdp_16	thickness	0.054
Snoring	mrisdp_17	thickness	0
Snoring	mrisdp_18	thickness	0.058
Snoring	mrisdp_19	thickness	0
Snoring	mrisdp_20	thickness	0
Snoring	mrisdp_21	thickness	0.066
Snoring	mrisdp_22	thickness	0.06
Snoring	mrisdp_23	thickness	0
Snoring	mrisdp_24	thickness	0
Snoring	mrisdp_25	thickness	0
Snoring	mrisdp_26	thickness	0
Snoring	mrisdp_27	thickness	0
Snoring	mrisdp_28	thickness	0
Snoring	mrisdp_29	thickness	0
Snoring	mrisdp_30	thickness	0
Snoring	mrisdp_31	thickness	0
Snoring	mrisdp_32	thickness	0
Snoring	mrisdp_33	thickness	0
Snoring	mrisdp_34	thickness	0
Snoring	mrisdp_35	thickness	0
Snoring	mrisdp_36	thickness	0.067
Snoring	mrisdp_37	thickness	0
Snoring	mrisdp_38	thickness	0.044
Snoring	mrisdp_39	thickness	0
Snoring	mrisdp_40	thickness	0
Snoring	mrisdp_41	thickness	0
Snoring	mrisdp_42	thickness	0
Snoring	mrisdp_43	thickness	0.093
Snoring	mrisdp_44	thickness	0
Snoring	mrisdp_45	thickness	0
Snoring	mrisdp_46	thickness	0
Snoring	mrisdp_47	thickness	0.094
Snoring	mrisdp_48	thickness	0
Snoring	mrisdp_49	thickness	0.078
Snoring	mrisdp_50	thickness	0
Snoring	mrisdp_51	thickness	0
Snoring	mrisdp_52	thickness	0
Snoring	mrisdp_53	thickness	0
Snoring	mrisdp_54	thickness	0
Snoring	mrisdp_55	thickness	0
Snoring	mrisdp_56	thickness	0
Snoring	mrisdp_57	thickness	0.058
Snoring	mrisdp_58	thickness	0.058
Snoring	mrisdp_59	thickness	0
Snoring	mrisdp_60	thickness	0
Snoring	mrisdp_61	thickness	0.085
Snoring	mrisdp_62	thickness	0
Snoring	mrisdp_63	thickness	0.238
Snoring	mrisdp_64	thickness	0
Snoring	mrisdp_65	thickness	0
Snoring	mrisdp_66	thickness	0
Snoring	mrisdp_67	thickness	0
Snoring	mrisdp_68	thickness	0.119
Snoring	mrisdp_69	thickness	0
Snoring	mrisdp_70	thickness	0
Snoring	mrisdp_71	thickness	0
Snoring	mrisdp_72	thickness	0
Snoring	mrisdp_73	thickness	0
Snoring	mrisdp_74	thickness	0
Snoring	mrisdp_75	thickness	0
Snoring	mrisdp_76	thickness	0
Snoring	mrisdp_77	thickness	0
Snoring	mrisdp_78	thickness	0
Snoring	mrisdp_79	thickness	0
Snoring	mrisdp_80	thickness	0.058
Snoring	mrisdp_81	thickness	0.088
Snoring	mrisdp_82	thickness	0.067
Snoring	mrisdp_83	thickness	0
Snoring	mrisdp_84	thickness	0
Snoring	mrisdp_85	thickness	0
Snoring	mrisdp_86	thickness	0
Snoring	mrisdp_87	thickness	0
Snoring	mrisdp_88	thickness	0
Snoring	mrisdp_89	thickness	0
Snoring	mrisdp_90	thickness	0
Snoring	mrisdp_91	thickness	0
Snoring	mrisdp_92	thickness	0.074
Snoring	mrisdp_93	thickness	0
Snoring	mrisdp_94	thickness	0
Snoring	mrisdp_95	thickness	0.089
Snoring	mrisdp_96	thickness	0
Snoring	mrisdp_97	thickness	0
Snoring	mrisdp_98	thickness	0.092
Snoring	mrisdp_99	thickness	0
Snoring	mrisdp_100	thickness	0
Snoring	mrisdp_101	thickness	0
Snoring	mrisdp_102	thickness	0
Snoring	mrisdp_103	thickness	0
Snoring	mrisdp_104	thickness	0
Snoring	mrisdp_105	thickness	0
Snoring	mrisdp_106	thickness	0
Snoring	mrisdp_107	thickness	0.093
Snoring	mrisdp_108	thickness	0
Snoring	mrisdp_109	thickness	0
Snoring	mrisdp_110	thickness	0
Snoring	mrisdp_111	thickness	0
Snoring	mrisdp_112	thickness	0
Snoring	mrisdp_113	thickness	0
Snoring	mrisdp_114	thickness	0
Snoring	mrisdp_115	thickness	0
Snoring	mrisdp_116	thickness	0
Snoring	mrisdp_117	thickness	0
Snoring	mrisdp_118	thickness	0
Snoring	mrisdp_119	thickness	0
Snoring	mrisdp_120	thickness	0
Snoring	mrisdp_121	thickness	0
Snoring	mrisdp_122	thickness	0
Snoring	mrisdp_123	thickness	0
Snoring	mrisdp_124	thickness	0
Snoring	mrisdp_125	thickness	0
Snoring	mrisdp_126	thickness	0
Snoring	mrisdp_127	thickness	0
Snoring	mrisdp_128	thickness	0.146
Snoring	mrisdp_129	thickness	0
Snoring	mrisdp_130	thickness	0
Snoring	mrisdp_131	thickness	0
Snoring	mrisdp_132	thickness	0
Snoring	mrisdp_133	thickness	0
Snoring	mrisdp_134	thickness	0
Snoring	mrisdp_135	thickness	0
Snoring	mrisdp_136	thickness	0
Snoring	mrisdp_137	thickness	0
Snoring	mrisdp_138	thickness	0.084
Snoring	mrisdp_139	thickness	0
Snoring	mrisdp_140	thickness	0
Snoring	mrisdp_141	thickness	0
Snoring	mrisdp_142	thickness	0
Snoring	mrisdp_143	thickness	0.074
Snoring	mrisdp_144	thickness	0
Snoring	mrisdp_145	thickness	0
Snoring	mrisdp_146	thickness	0
Snoring	mrisdp_147	thickness	0
Snoring	mrisdp_148	thickness	0
Snoring	mrisdp_149	thickness	0.054
Snoring	mrisdp_150	thickness	0.049
Snoring	mrisdp_151	thickness	0.053
Snoring	mrisdp_303	area	0
Snoring	mrisdp_304	area	0
Snoring	mrisdp_305	area	0
Snoring	mrisdp_306	area	0
Snoring	mrisdp_307	area	0
Snoring	mrisdp_308	area	0
Snoring	mrisdp_309	area	0
Snoring	mrisdp_310	area	0
Snoring	mrisdp_311	area	0
Snoring	mrisdp_312	area	0
Snoring	mrisdp_313	area	0
Snoring	mrisdp_314	area	0
Snoring	mrisdp_315	area	0
Snoring	mrisdp_316	area	0
Snoring	mrisdp_317	area	0
Snoring	mrisdp_318	area	0
Snoring	mrisdp_319	area	0
Snoring	mrisdp_320	area	0
Snoring	mrisdp_321	area	0
Snoring	mrisdp_322	area	0
Snoring	mrisdp_323	area	0
Snoring	mrisdp_324	area	0
Snoring	mrisdp_325	area	0
Snoring	mrisdp_326	area	0
Snoring	mrisdp_327	area	0
Snoring	mrisdp_328	area	0
Snoring	mrisdp_329	area	0
Snoring	mrisdp_330	area	0
Snoring	mrisdp_331	area	0
Snoring	mrisdp_332	area	0
Snoring	mrisdp_333	area	0
Snoring	mrisdp_334	area	0
Snoring	mrisdp_335	area	0
Snoring	mrisdp_336	area	0
Snoring	mrisdp_337	area	0
Snoring	mrisdp_338	area	0
Snoring	mrisdp_339	area	0
Snoring	mrisdp_340	area	0
Snoring	mrisdp_341	area	0
Snoring	mrisdp_342	area	0
Snoring	mrisdp_343	area	0
Snoring	mrisdp_344	area	0
Snoring	mrisdp_345	area	0
Snoring	mrisdp_346	area	0
Snoring	mrisdp_347	area	0
Snoring	mrisdp_348	area	0
Snoring	mrisdp_349	area	0
Snoring	mrisdp_350	area	0
Snoring	mrisdp_351	area	0
Snoring	mrisdp_352	area	0
Snoring	mrisdp_353	area	0
Snoring	mrisdp_354	area	0
Snoring	mrisdp_355	area	0
Snoring	mrisdp_356	area	0
Snoring	mrisdp_357	area	0
Snoring	mrisdp_358	area	0
Snoring	mrisdp_359	area	0
Snoring	mrisdp_360	area	0
Snoring	mrisdp_361	area	0
Snoring	mrisdp_362	area	0
Snoring	mrisdp_363	area	0
Snoring	mrisdp_364	area	0
Snoring	mrisdp_365	area	0
Snoring	mrisdp_366	area	0
Snoring	mrisdp_367	area	0
Snoring	mrisdp_368	area	0
Snoring	mrisdp_369	area	0
Snoring	mrisdp_370	area	0
Snoring	mrisdp_371	area	0
Snoring	mrisdp_372	area	0
Snoring	mrisdp_373	area	0
Snoring	mrisdp_374	area	0
Snoring	mrisdp_375	area	0
Snoring	mrisdp_376	area	0
Snoring	mrisdp_377	area	0
Snoring	mrisdp_378	area	0
Snoring	mrisdp_379	area	0
Snoring	mrisdp_380	area	0
Snoring	mrisdp_381	area	0
Snoring	mrisdp_382	area	0
Snoring	mrisdp_383	area	0
Snoring	mrisdp_384	area	0
Snoring	mrisdp_385	area	0
Snoring	mrisdp_386	area	0
Snoring	mrisdp_387	area	0
Snoring	mrisdp_388	area	0
Snoring	mrisdp_389	area	0
Snoring	mrisdp_390	area	0
Snoring	mrisdp_391	area	0
Snoring	mrisdp_392	area	0
Snoring	mrisdp_393	area	0
Snoring	mrisdp_394	area	0
Snoring	mrisdp_395	area	0
Snoring	mrisdp_396	area	0
Snoring	mrisdp_397	area	0
Snoring	mrisdp_398	area	0
Snoring	mrisdp_399	area	0
Snoring	mrisdp_400	area	0
Snoring	mrisdp_401	area	0
Snoring	mrisdp_402	area	0
Snoring	mrisdp_403	area	0
Snoring	mrisdp_404	area	0
Snoring	mrisdp_405	area	0
Snoring	mrisdp_406	area	0.041
Snoring	mrisdp_407	area	0
Snoring	mrisdp_408	area	0
Snoring	mrisdp_409	area	0
Snoring	mrisdp_410	area	0
Snoring	mrisdp_411	area	0
Snoring	mrisdp_412	area	0
Snoring	mrisdp_413	area	0
Snoring	mrisdp_414	area	0
Snoring	mrisdp_415	area	0
Snoring	mrisdp_416	area	0
Snoring	mrisdp_417	area	0
Snoring	mrisdp_418	area	0
Snoring	mrisdp_419	area	0
Snoring	mrisdp_420	area	0
Snoring	mrisdp_421	area	0
Snoring	mrisdp_422	area	0
Snoring	mrisdp_423	area	0
Snoring	mrisdp_424	area	0
Snoring	mrisdp_425	area	0
Snoring	mrisdp_426	area	0
Snoring	mrisdp_427	area	0
Snoring	mrisdp_428	area	0
Snoring	mrisdp_429	area	0
Snoring	mrisdp_430	area	0
Snoring	mrisdp_431	area	0
Snoring	mrisdp_432	area	0
Snoring	mrisdp_433	area	0
Snoring	mrisdp_434	area	0
Snoring	mrisdp_435	area	0
Snoring	mrisdp_436	area	0
Snoring	mrisdp_437	area	0
Snoring	mrisdp_438	area	0
Snoring	mrisdp_439	area	0
Snoring	mrisdp_440	area	0
Snoring	mrisdp_441	area	0
Snoring	mrisdp_442	area	0
Snoring	mrisdp_443	area	0
Snoring	mrisdp_444	area	0
Snoring	mrisdp_445	area	0
Snoring	mrisdp_446	area	0
Snoring	mrisdp_447	area	0
Snoring	mrisdp_448	area	0
Snoring	mrisdp_449	area	0
Snoring	mrisdp_450	area	0
Snoring	mrisdp_451	area	0
Snoring	mrisdp_452	area	0
Snoring	mrisdp_453	area	0
Snoring	mrisdp_454	volume	0
Snoring	mrisdp_455	volume	0
Snoring	mrisdp_456	volume	0
Snoring	mrisdp_457	volume	0
Snoring	mrisdp_458	volume	0
Snoring	mrisdp_459	volume	0
Snoring	mrisdp_460	volume	0
Snoring	mrisdp_461	volume	0
Snoring	mrisdp_462	volume	0
Snoring	mrisdp_463	volume	0
Snoring	mrisdp_464	volume	0
Snoring	mrisdp_465	volume	0
Snoring	mrisdp_466	volume	0
Snoring	mrisdp_467	volume	0
Snoring	mrisdp_468	volume	0
Snoring	mrisdp_469	volume	0
Snoring	mrisdp_470	volume	0
Snoring	mrisdp_471	volume	0
Snoring	mrisdp_472	volume	0
Snoring	mrisdp_473	volume	0
Snoring	mrisdp_474	volume	0
Snoring	mrisdp_475	volume	0
Snoring	mrisdp_476	volume	0
Snoring	mrisdp_477	volume	0
Snoring	mrisdp_478	volume	0
Snoring	mrisdp_479	volume	0
Snoring	mrisdp_480	volume	0
Snoring	mrisdp_481	volume	0
Snoring	mrisdp_482	volume	0.115
Snoring	mrisdp_483	volume	0
Snoring	mrisdp_484	volume	0
Snoring	mrisdp_485	volume	0
Snoring	mrisdp_486	volume	0
Snoring	mrisdp_487	volume	0
Snoring	mrisdp_488	volume	0
Snoring	mrisdp_489	volume	0
Snoring	mrisdp_490	volume	0
Snoring	mrisdp_491	volume	0
Snoring	mrisdp_492	volume	0
Snoring	mrisdp_493	volume	0
Snoring	mrisdp_494	volume	0
Snoring	mrisdp_495	volume	0
Snoring	mrisdp_496	volume	0
Snoring	mrisdp_497	volume	0
Snoring	mrisdp_498	volume	0
Snoring	mrisdp_499	volume	0
Snoring	mrisdp_500	volume	0
Snoring	mrisdp_501	volume	0
Snoring	mrisdp_502	volume	0
Snoring	mrisdp_503	volume	0
Snoring	mrisdp_504	volume	0
Snoring	mrisdp_505	volume	0
Snoring	mrisdp_506	volume	0
Snoring	mrisdp_507	volume	0
Snoring	mrisdp_508	volume	0
Snoring	mrisdp_509	volume	0
Snoring	mrisdp_510	volume	0
Snoring	mrisdp_511	volume	0
Snoring	mrisdp_512	volume	0
Snoring	mrisdp_513	volume	0
Snoring	mrisdp_514	volume	0
Snoring	mrisdp_515	volume	0
Snoring	mrisdp_516	volume	0
Snoring	mrisdp_517	volume	0
Snoring	mrisdp_518	volume	0
Snoring	mrisdp_519	volume	0
Snoring	mrisdp_520	volume	0
Snoring	mrisdp_521	volume	0
Snoring	mrisdp_522	volume	0
Snoring	mrisdp_523	volume	0
Snoring	mrisdp_524	volume	0
Snoring	mrisdp_525	volume	0
Snoring	mrisdp_526	volume	0
Snoring	mrisdp_527	volume	0
Snoring	mrisdp_528	volume	0
Snoring	mrisdp_529	volume	0
Snoring	mrisdp_530	volume	0
Snoring	mrisdp_531	volume	0
Snoring	mrisdp_532	volume	0
Snoring	mrisdp_533	volume	0
Snoring	mrisdp_534	volume	0
Snoring	mrisdp_535	volume	0
Snoring	mrisdp_536	volume	0
Snoring	mrisdp_537	volume	0
Snoring	mrisdp_538	volume	0
Snoring	mrisdp_539	volume	0
Snoring	mrisdp_540	volume	0
Snoring	mrisdp_541	volume	0
Snoring	mrisdp_542	volume	0
Snoring	mrisdp_543	volume	0
Snoring	mrisdp_544	volume	0
Snoring	mrisdp_545	volume	0
Snoring	mrisdp_546	volume	0
Snoring	mrisdp_547	volume	0
Snoring	mrisdp_548	volume	0
Snoring	mrisdp_549	volume	0
Snoring	mrisdp_550	volume	0
Snoring	mrisdp_551	volume	0
Snoring	mrisdp_552	volume	0
Snoring	mrisdp_553	volume	0
Snoring	mrisdp_554	volume	0.079
Snoring	mrisdp_555	volume	0
Snoring	mrisdp_556	volume	0
Snoring	mrisdp_557	volume	0
Snoring	mrisdp_558	volume	0
Snoring	mrisdp_559	volume	0
Snoring	mrisdp_560	volume	0
Snoring	mrisdp_561	volume	0
Snoring	mrisdp_562	volume	0
Snoring	mrisdp_563	volume	0
Snoring	mrisdp_564	volume	0
Snoring	mrisdp_565	volume	0
Snoring	mrisdp_566	volume	0
Snoring	mrisdp_567	volume	0
Snoring	mrisdp_568	volume	0
Snoring	mrisdp_569	volume	0
Snoring	mrisdp_570	volume	0
Snoring	mrisdp_571	volume	0
Snoring	mrisdp_572	volume	0
Snoring	mrisdp_573	volume	0
Snoring	mrisdp_574	volume	0
Snoring	mrisdp_575	volume	0
Snoring	mrisdp_576	volume	0
Snoring	mrisdp_577	volume	0
Snoring	mrisdp_578	volume	0
Snoring	mrisdp_579	volume	0
Snoring	mrisdp_580	volume	0
Snoring	mrisdp_581	volume	0
Snoring	mrisdp_582	volume	0
Snoring	mrisdp_583	volume	0
Snoring	mrisdp_584	volume	0
Snoring	mrisdp_585	volume	0
Snoring	mrisdp_586	volume	0
Snoring	mrisdp_587	volume	0
Snoring	mrisdp_588	volume	0
Snoring	mrisdp_589	volume	0
Snoring	mrisdp_590	volume	0
Snoring	mrisdp_591	volume	0
Snoring	mrisdp_592	volume	0
Snoring	mrisdp_593	volume	0
Snoring	mrisdp_594	volume	0
Snoring	mrisdp_595	volume	0
Snoring	mrisdp_596	volume	0
Snoring	mrisdp_597	volume	0
Snoring	mrisdp_598	volume	0
Snoring	mrisdp_599	volume	0
Snoring	mrisdp_600	volume	0
Snoring	mrisdp_601	volume	0
Snoring	mrisdp_602	volume	0
Snoring	mrisdp_603	volume	0
Snoring	mrisdp_604	volume	0
oSDB score	mrisdp_1	thickness	0
oSDB score	mrisdp_2	thickness	0
oSDB score	mrisdp_3	thickness	0
oSDB score	mrisdp_4	thickness	0.045
oSDB score	mrisdp_5	thickness	0.043
oSDB score	mrisdp_6	thickness	0
oSDB score	mrisdp_7	thickness	0
oSDB score	mrisdp_8	thickness	0
oSDB score	mrisdp_9	thickness	0
oSDB score	mrisdp_10	thickness	0
oSDB score	mrisdp_11	thickness	0
oSDB score	mrisdp_12	thickness	0
oSDB score	mrisdp_13	thickness	0
oSDB score	mrisdp_14	thickness	0
oSDB score	mrisdp_15	thickness	0
oSDB score	mrisdp_16	thickness	0.055
oSDB score	mrisdp_17	thickness	0
oSDB score	mrisdp_18	thickness	0.066
oSDB score	mrisdp_19	thickness	0
oSDB score	mrisdp_20	thickness	0.041
oSDB score	mrisdp_21	thickness	0.094
oSDB score	mrisdp_22	thickness	0.054
oSDB score	mrisdp_23	thickness	0
oSDB score	mrisdp_24	thickness	0
oSDB score	mrisdp_25	thickness	0
oSDB score	mrisdp_26	thickness	0
oSDB score	mrisdp_27	thickness	0
oSDB score	mrisdp_28	thickness	0
oSDB score	mrisdp_29	thickness	0
oSDB score	mrisdp_30	thickness	0
oSDB score	mrisdp_31	thickness	0
oSDB score	mrisdp_32	thickness	0
oSDB score	mrisdp_33	thickness	0
oSDB score	mrisdp_34	thickness	0.054
oSDB score	mrisdp_35	thickness	0
oSDB score	mrisdp_36	thickness	0.078
oSDB score	mrisdp_37	thickness	0.042
oSDB score	mrisdp_38	thickness	0.041
oSDB score	mrisdp_39	thickness	0
oSDB score	mrisdp_40	thickness	0
oSDB score	mrisdp_41	thickness	0
oSDB score	mrisdp_42	thickness	0
oSDB score	mrisdp_43	thickness	0.094
oSDB score	mrisdp_44	thickness	0
oSDB score	mrisdp_45	thickness	0
oSDB score	mrisdp_46	thickness	0
oSDB score	mrisdp_47	thickness	0.095
oSDB score	mrisdp_48	thickness	0
oSDB score	mrisdp_49	thickness	0.096
oSDB score	mrisdp_50	thickness	0
oSDB score	mrisdp_51	thickness	0
oSDB score	mrisdp_52	thickness	0
oSDB score	mrisdp_53	thickness	0
oSDB score	mrisdp_54	thickness	0
oSDB score	mrisdp_55	thickness	0
oSDB score	mrisdp_56	thickness	0
oSDB score	mrisdp_57	thickness	0.089
oSDB score	mrisdp_58	thickness	0.108
oSDB score	mrisdp_59	thickness	0.057
oSDB score	mrisdp_60	thickness	0
oSDB score	mrisdp_61	thickness	0.06
oSDB score	mrisdp_62	thickness	0
oSDB score	mrisdp_63	thickness	0.267
oSDB score	mrisdp_64	thickness	0
oSDB score	mrisdp_65	thickness	0
oSDB score	mrisdp_66	thickness	0
oSDB score	mrisdp_67	thickness	0
oSDB score	mrisdp_68	thickness	0.079
oSDB score	mrisdp_69	thickness	0
oSDB score	mrisdp_70	thickness	0
oSDB score	mrisdp_71	thickness	0
oSDB score	mrisdp_72	thickness	0
oSDB score	mrisdp_73	thickness	0
oSDB score	mrisdp_74	thickness	0
oSDB score	mrisdp_75	thickness	0.054
oSDB score	mrisdp_76	thickness	0
oSDB score	mrisdp_77	thickness	0
oSDB score	mrisdp_78	thickness	0
oSDB score	mrisdp_79	thickness	0
oSDB score	mrisdp_80	thickness	0.059
oSDB score	mrisdp_81	thickness	0.108
oSDB score	mrisdp_82	thickness	0.071
oSDB score	mrisdp_83	thickness	0
oSDB score	mrisdp_84	thickness	0
oSDB score	mrisdp_85	thickness	0
oSDB score	mrisdp_86	thickness	0
oSDB score	mrisdp_87	thickness	0
oSDB score	mrisdp_88	thickness	0
oSDB score	mrisdp_89	thickness	0
oSDB score	mrisdp_90	thickness	0.049
oSDB score	mrisdp_91	thickness	0
oSDB score	mrisdp_92	thickness	0.069
oSDB score	mrisdp_93	thickness	0
oSDB score	mrisdp_94	thickness	0
oSDB score	mrisdp_95	thickness	0.136
oSDB score	mrisdp_96	thickness	0.056
oSDB score	mrisdp_97	thickness	0
oSDB score	mrisdp_98	thickness	0.127
oSDB score	mrisdp_99	thickness	0
oSDB score	mrisdp_100	thickness	0
oSDB score	mrisdp_101	thickness	0
oSDB score	mrisdp_102	thickness	0
oSDB score	mrisdp_103	thickness	0.037
oSDB score	mrisdp_104	thickness	0
oSDB score	mrisdp_105	thickness	0
oSDB score	mrisdp_106	thickness	0
oSDB score	mrisdp_107	thickness	0.129
oSDB score	mrisdp_108	thickness	0
oSDB score	mrisdp_109	thickness	0
oSDB score	mrisdp_110	thickness	0
oSDB score	mrisdp_111	thickness	0
oSDB score	mrisdp_112	thickness	0
oSDB score	mrisdp_113	thickness	0
oSDB score	mrisdp_114	thickness	0
oSDB score	mrisdp_115	thickness	0
oSDB score	mrisdp_116	thickness	0
oSDB score	mrisdp_117	thickness	0
oSDB score	mrisdp_118	thickness	0
oSDB score	mrisdp_119	thickness	0
oSDB score	mrisdp_120	thickness	0
oSDB score	mrisdp_121	thickness	0
oSDB score	mrisdp_122	thickness	0
oSDB score	mrisdp_123	thickness	0
oSDB score	mrisdp_124	thickness	0
oSDB score	mrisdp_125	thickness	0
oSDB score	mrisdp_126	thickness	0.081
oSDB score	mrisdp_127	thickness	0
oSDB score	mrisdp_128	thickness	0.177
oSDB score	mrisdp_129	thickness	0
oSDB score	mrisdp_130	thickness	0
oSDB score	mrisdp_131	thickness	0
oSDB score	mrisdp_132	thickness	0.075
oSDB score	mrisdp_133	thickness	0
oSDB score	mrisdp_134	thickness	0
oSDB score	mrisdp_135	thickness	0.047
oSDB score	mrisdp_136	thickness	0
oSDB score	mrisdp_137	thickness	0.055
oSDB score	mrisdp_138	thickness	0.116
oSDB score	mrisdp_139	thickness	0
oSDB score	mrisdp_140	thickness	0
oSDB score	mrisdp_141	thickness	0
oSDB score	mrisdp_142	thickness	0.072
oSDB score	mrisdp_143	thickness	0.074
oSDB score	mrisdp_144	thickness	0
oSDB score	mrisdp_145	thickness	0
oSDB score	mrisdp_146	thickness	0
oSDB score	mrisdp_147	thickness	0
oSDB score	mrisdp_148	thickness	0.075
oSDB score	mrisdp_149	thickness	0.065
oSDB score	mrisdp_150	thickness	0.071
oSDB score	mrisdp_151	thickness	0.07
oSDB score	mrisdp_303	area	0
oSDB score	mrisdp_304	area	0
oSDB score	mrisdp_305	area	0
oSDB score	mrisdp_306	area	0
oSDB score	mrisdp_307	area	0
oSDB score	mrisdp_308	area	0
oSDB score	mrisdp_309	area	0
oSDB score	mrisdp_310	area	0
oSDB score	mrisdp_311	area	0
oSDB score	mrisdp_312	area	0
oSDB score	mrisdp_313	area	0
oSDB score	mrisdp_314	area	0
oSDB score	mrisdp_315	area	0
oSDB score	mrisdp_316	area	0
oSDB score	mrisdp_317	area	0
oSDB score	mrisdp_318	area	0
oSDB score	mrisdp_319	area	0
oSDB score	mrisdp_320	area	0
oSDB score	mrisdp_321	area	0
oSDB score	mrisdp_322	area	0
oSDB score	mrisdp_323	area	0
oSDB score	mrisdp_324	area	0
oSDB score	mrisdp_325	area	0
oSDB score	mrisdp_326	area	0
oSDB score	mrisdp_327	area	0
oSDB score	mrisdp_328	area	0
oSDB score	mrisdp_329	area	0
oSDB score	mrisdp_330	area	0
oSDB score	mrisdp_331	area	0
oSDB score	mrisdp_332	area	0
oSDB score	mrisdp_333	area	0
oSDB score	mrisdp_334	area	0
oSDB score	mrisdp_335	area	0
oSDB score	mrisdp_336	area	0
oSDB score	mrisdp_337	area	0
oSDB score	mrisdp_338	area	0
oSDB score	mrisdp_339	area	0
oSDB score	mrisdp_340	area	0
oSDB score	mrisdp_341	area	0
oSDB score	mrisdp_342	area	0
oSDB score	mrisdp_343	area	0
oSDB score	mrisdp_344	area	0
oSDB score	mrisdp_345	area	0
oSDB score	mrisdp_346	area	0
oSDB score	mrisdp_347	area	0
oSDB score	mrisdp_348	area	0
oSDB score	mrisdp_349	area	0
oSDB score	mrisdp_350	area	0
oSDB score	mrisdp_351	area	0
oSDB score	mrisdp_352	area	0
oSDB score	mrisdp_353	area	0
oSDB score	mrisdp_354	area	0
oSDB score	mrisdp_355	area	0
oSDB score	mrisdp_356	area	0
oSDB score	mrisdp_357	area	0
oSDB score	mrisdp_358	area	0
oSDB score	mrisdp_359	area	0
oSDB score	mrisdp_360	area	0
oSDB score	mrisdp_361	area	0
oSDB score	mrisdp_362	area	0
oSDB score	mrisdp_363	area	0
oSDB score	mrisdp_364	area	0
oSDB score	mrisdp_365	area	0
oSDB score	mrisdp_366	area	0
oSDB score	mrisdp_367	area	0
oSDB score	mrisdp_368	area	0
oSDB score	mrisdp_369	area	0
oSDB score	mrisdp_370	area	0
oSDB score	mrisdp_371	area	0
oSDB score	mrisdp_372	area	0
oSDB score	mrisdp_373	area	0
oSDB score	mrisdp_374	area	0
oSDB score	mrisdp_375	area	0
oSDB score	mrisdp_376	area	0
oSDB score	mrisdp_377	area	0
oSDB score	mrisdp_378	area	0
oSDB score	mrisdp_379	area	0
oSDB score	mrisdp_380	area	0
oSDB score	mrisdp_381	area	0
oSDB score	mrisdp_382	area	0
oSDB score	mrisdp_383	area	0
oSDB score	mrisdp_384	area	0
oSDB score	mrisdp_385	area	0
oSDB score	mrisdp_386	area	0
oSDB score	mrisdp_387	area	0
oSDB score	mrisdp_388	area	0
oSDB score	mrisdp_389	area	0
oSDB score	mrisdp_390	area	0
oSDB score	mrisdp_391	area	0
oSDB score	mrisdp_392	area	0
oSDB score	mrisdp_393	area	0
oSDB score	mrisdp_394	area	0
oSDB score	mrisdp_395	area	0
oSDB score	mrisdp_396	area	0
oSDB score	mrisdp_397	area	0
oSDB score	mrisdp_398	area	0
oSDB score	mrisdp_399	area	0
oSDB score	mrisdp_400	area	0
oSDB score	mrisdp_401	area	0
oSDB score	mrisdp_402	area	0
oSDB score	mrisdp_403	area	0
oSDB score	mrisdp_404	area	0
oSDB score	mrisdp_405	area	0
oSDB score	mrisdp_406	area	0
oSDB score	mrisdp_407	area	0
oSDB score	mrisdp_408	area	0
oSDB score	mrisdp_409	area	0
oSDB score	mrisdp_410	area	0
oSDB score	mrisdp_411	area	0
oSDB score	mrisdp_412	area	0
oSDB score	mrisdp_413	area	0
oSDB score	mrisdp_414	area	0
oSDB score	mrisdp_415	area	0
oSDB score	mrisdp_416	area	0
oSDB score	mrisdp_417	area	0
oSDB score	mrisdp_418	area	0
oSDB score	mrisdp_419	area	0
oSDB score	mrisdp_420	area	0
oSDB score	mrisdp_421	area	0
oSDB score	mrisdp_422	area	0
oSDB score	mrisdp_423	area	0
oSDB score	mrisdp_424	area	0
oSDB score	mrisdp_425	area	0
oSDB score	mrisdp_426	area	0
oSDB score	mrisdp_427	area	0
oSDB score	mrisdp_428	area	0
oSDB score	mrisdp_429	area	0
oSDB score	mrisdp_430	area	0
oSDB score	mrisdp_431	area	0
oSDB score	mrisdp_432	area	0
oSDB score	mrisdp_433	area	0
oSDB score	mrisdp_434	area	0
oSDB score	mrisdp_435	area	0
oSDB score	mrisdp_436	area	0
oSDB score	mrisdp_437	area	0
oSDB score	mrisdp_438	area	0
oSDB score	mrisdp_439	area	0
oSDB score	mrisdp_440	area	0
oSDB score	mrisdp_441	area	0
oSDB score	mrisdp_442	area	0
oSDB score	mrisdp_443	area	0
oSDB score	mrisdp_444	area	0
oSDB score	mrisdp_445	area	0
oSDB score	mrisdp_446	area	0
oSDB score	mrisdp_447	area	0
oSDB score	mrisdp_448	area	0
oSDB score	mrisdp_449	area	0
oSDB score	mrisdp_450	area	0
oSDB score	mrisdp_451	area	0
oSDB score	mrisdp_452	area	0
oSDB score	mrisdp_453	area	0
oSDB score	mrisdp_454	volume	0
oSDB score	mrisdp_455	volume	0
oSDB score	mrisdp_456	volume	0
oSDB score	mrisdp_457	volume	0.061
oSDB score	mrisdp_458	volume	0
oSDB score	mrisdp_459	volume	0
oSDB score	mrisdp_460	volume	0
oSDB score	mrisdp_461	volume	0
oSDB score	mrisdp_462	volume	0
oSDB score	mrisdp_463	volume	0
oSDB score	mrisdp_464	volume	0
oSDB score	mrisdp_465	volume	0.073
oSDB score	mrisdp_466	volume	0
oSDB score	mrisdp_467	volume	0
oSDB score	mrisdp_468	volume	0
oSDB score	mrisdp_469	volume	0
oSDB score	mrisdp_470	volume	0
oSDB score	mrisdp_471	volume	0
oSDB score	mrisdp_472	volume	0
oSDB score	mrisdp_473	volume	0
oSDB score	mrisdp_474	volume	0
oSDB score	mrisdp_475	volume	0
oSDB score	mrisdp_476	volume	0
oSDB score	mrisdp_477	volume	0.069
oSDB score	mrisdp_478	volume	0
oSDB score	mrisdp_479	volume	0.055
oSDB score	mrisdp_480	volume	0
oSDB score	mrisdp_481	volume	0.088
oSDB score	mrisdp_482	volume	0.102
oSDB score	mrisdp_483	volume	0.086
oSDB score	mrisdp_484	volume	0
oSDB score	mrisdp_485	volume	0
oSDB score	mrisdp_486	volume	0
oSDB score	mrisdp_487	volume	0
oSDB score	mrisdp_488	volume	0
oSDB score	mrisdp_489	volume	0
oSDB score	mrisdp_490	volume	0
oSDB score	mrisdp_491	volume	0
oSDB score	mrisdp_492	volume	0
oSDB score	mrisdp_493	volume	0
oSDB score	mrisdp_494	volume	0
oSDB score	mrisdp_495	volume	0
oSDB score	mrisdp_496	volume	0
oSDB score	mrisdp_497	volume	0
oSDB score	mrisdp_498	volume	0
oSDB score	mrisdp_499	volume	0
oSDB score	mrisdp_500	volume	0.071
oSDB score	mrisdp_501	volume	0
oSDB score	mrisdp_502	volume	0.063
oSDB score	mrisdp_503	volume	0
oSDB score	mrisdp_504	volume	0
oSDB score	mrisdp_505	volume	0
oSDB score	mrisdp_506	volume	0
oSDB score	mrisdp_507	volume	0
oSDB score	mrisdp_508	volume	0
oSDB score	mrisdp_509	volume	0
oSDB score	mrisdp_510	volume	0
oSDB score	mrisdp_511	volume	0
oSDB score	mrisdp_512	volume	0.065
oSDB score	mrisdp_513	volume	0
oSDB score	mrisdp_514	volume	0
oSDB score	mrisdp_515	volume	0
oSDB score	mrisdp_516	volume	0
oSDB score	mrisdp_517	volume	0
oSDB score	mrisdp_518	volume	0
oSDB score	mrisdp_519	volume	0
oSDB score	mrisdp_520	volume	0
oSDB score	mrisdp_521	volume	0.063
oSDB score	mrisdp_522	volume	0
oSDB score	mrisdp_523	volume	0
oSDB score	mrisdp_524	volume	0
oSDB score	mrisdp_525	volume	0
oSDB score	mrisdp_526	volume	0
oSDB score	mrisdp_527	volume	0
oSDB score	mrisdp_528	volume	0
oSDB score	mrisdp_529	volume	0
oSDB score	mrisdp_530	volume	0
oSDB score	mrisdp_531	volume	0
oSDB score	mrisdp_532	volume	0
oSDB score	mrisdp_533	volume	0
oSDB score	mrisdp_534	volume	0
oSDB score	mrisdp_535	volume	0
oSDB score	mrisdp_536	volume	0
oSDB score	mrisdp_537	volume	0
oSDB score	mrisdp_538	volume	0
oSDB score	mrisdp_539	volume	0
oSDB score	mrisdp_540	volume	0
oSDB score	mrisdp_541	volume	0
oSDB score	mrisdp_542	volume	0
oSDB score	mrisdp_543	volume	0.053
oSDB score	mrisdp_544	volume	0
oSDB score	mrisdp_545	volume	0.081
oSDB score	mrisdp_546	volume	0
oSDB score	mrisdp_547	volume	0.062
oSDB score	mrisdp_548	volume	0
oSDB score	mrisdp_549	volume	0
oSDB score	mrisdp_550	volume	0
oSDB score	mrisdp_551	volume	0
oSDB score	mrisdp_552	volume	0
oSDB score	mrisdp_553	volume	0
oSDB score	mrisdp_554	volume	0.082
oSDB score	mrisdp_555	volume	0.064
oSDB score	mrisdp_556	volume	0.08
oSDB score	mrisdp_557	volume	0.09
oSDB score	mrisdp_558	volume	0
oSDB score	mrisdp_559	volume	0
oSDB score	mrisdp_560	volume	0
oSDB score	mrisdp_561	volume	0
oSDB score	mrisdp_562	volume	0
oSDB score	mrisdp_563	volume	0
oSDB score	mrisdp_564	volume	0
oSDB score	mrisdp_565	volume	0
oSDB score	mrisdp_566	volume	0
oSDB score	mrisdp_567	volume	0
oSDB score	mrisdp_568	volume	0
oSDB score	mrisdp_569	volume	0
oSDB score	mrisdp_570	volume	0
oSDB score	mrisdp_571	volume	0
oSDB score	mrisdp_572	volume	0
oSDB score	mrisdp_573	volume	0
oSDB score	mrisdp_574	volume	0
oSDB score	mrisdp_575	volume	0
oSDB score	mrisdp_576	volume	0
oSDB score	mrisdp_577	volume	0
oSDB score	mrisdp_578	volume	0
oSDB score	mrisdp_579	volume	0.083
oSDB score	mrisdp_580	volume	0
oSDB score	mrisdp_581	volume	0
oSDB score	mrisdp_582	volume	0
oSDB score	mrisdp_583	volume	0
oSDB score	mrisdp_584	volume	0
oSDB score	mrisdp_585	volume	0
oSDB score	mrisdp_586	volume	0
oSDB score	mrisdp_587	volume	0
oSDB score	mrisdp_588	volume	0
oSDB score	mrisdp_589	volume	0
oSDB score	mrisdp_590	volume	0.058
oSDB score	mrisdp_591	volume	0
oSDB score	mrisdp_592	volume	0
oSDB score	mrisdp_593	volume	0
oSDB score	mrisdp_594	volume	0
oSDB score	mrisdp_595	volume	0
oSDB score	mrisdp_596	volume	0
oSDB score	mrisdp_597	volume	0
oSDB score	mrisdp_598	volume	0.071
oSDB score	mrisdp_599	volume	0
oSDB score	mrisdp_600	volume	0
oSDB score	mrisdp_601	volume	0
oSDB score	mrisdp_602	volume	0.059
oSDB score	mrisdp_603	volume	0.059
oSDB score	mrisdp_604	volume	0.059

## Sheet: Figure_3f
oSDB score	predicted	std.error	conf.low	conf.high
3	2.52403	0.00579393	2.51268	2.53539
4	2.51731	0.00557607	2.50638	2.52824
5	2.51059	0.00597375	2.49888	2.5223
6	2.50387	0.00688107	2.49038	2.51736
7	2.49715	0.00812913	2.48121	2.51308
8	2.49043	0.00958575	2.47164	2.50922
9	2.4837	0.0111696	2.46181	2.5056
10	2.47698	0.0128337	2.45183	2.50214
11	2.47026	0.0145506	2.44174	2.49878
12	2.46354	0.0163035	2.43158	2.4955
13	2.45682	0.018082	2.42137	2.49226
14	2.4501	0.0198793	2.41113	2.48906
15	2.44337	0.0216905	2.40086	2.48589

## Sheet: Figure_3g
snoring_freq	predicted	std.error	conf.low	conf.high
1	2.52378	0.00582998	2.51235	2.5352
2	2.51668	0.00560616	2.50569	2.52767
3	2.50958	0.00631657	2.4972	2.52197
4	2.50249	0.00770707	2.48738	2.5176
5	2.49539	0.00948306	2.4768	2.51398

## Sheet: Figure_3h
snoring_frequency	predicted	std.error	conf.low	conf.high
None	2.52243	0.00591219	2.51084	2.53401
Non-habitual	2.51542	0.00636508	2.50295	2.5279
Habitual	2.50246	0.0101998	2.48247	2.52245

## Sheet: Figure_3i
snoring_frequency	predicted	std.error	conf.low	conf.high
None	2.67706	0.0025297	2.6721	2.68202
Non-habitual	2.66986	0.0029616	2.66405	2.67567
Habitual	2.65919	0.00568718	2.64804	2.67034

## Sheet: Figure_4b
	Change in R^2 by CBCL
ROI	aggressive	anxious	attention	external	internal	rule	social	somatic	thought	total
b'G_and_S_frontomargin'	0	0	0	0	0	0	0	0	0	0
b'G_and_S_occipital_inf'	0	0	0.593962	0.457596	0.368602	0	0.44274	0	0.369571	0.421884
b'G_and_S_paracentral'	0	0	0	0	0	0	0	0	0	0
b'G_and_S_subcentral'	0.720146	0	0.731341	0	0	0.853464	0.46427	0	0	0.540185
b'G_and_S_transv_frontopol'	0	0	0	0	0	0	0	0	0	0
b'G_and_S_cingul-Ant'	0.805641	0.519006	0	0	0	0.681667	0	0	0.482794	0.504319
b'G_and_S_cingul-Mid-Ant'	0.852892	0	0	0	0	0	0	0	0	0
b'G_and_S_cingul-Mid-Post'	0	0	0	0	0	0	0	0	0	0
b'G_cingul-Post-dorsal'	0	0	0	0	0	0	0	0	0	0
b'G_cingul-Post-ventral'	0	0	0	0	0	0	0	0	0	0
b'G_cuneus'	0	0	0	0	0	0	0	0	0	0
b'G_front_inf-Opercular'	0	0	0.724423	0	0	0	0.440393	0	0	0
b'G_front_inf-Orbital'	0	0	0	0	0	0	0	0	0	0.223718
b'G_front_inf-Triangul'	0	0	0	0	0	0	0	0	0	0
b'G_front_middle'	0	0	0	0	0	0	0.661574	0	0	0
b'G_front_sup'	0	0	0	0	0	0	0	0	0	0.629808
b'G_Ins_lg_and_S_cent_ins'	0	0	0.277198	0.580575	0	0	0	0	0	0.252358
b'G_insular_short'	0	0	0	0	0	0	0	0	0	0
b'G_occipital_middle'	0	0	0	0	0	0	0	0	0	0
b'G_occipital_sup'	0	0	0.4971	0	0	0	0.43879	0.410341	0	0
b'G_oc-temp_lat-fusifor'	0.693861	0	1.02136	0.523669	0	1.01079	0	0	0.540933	0.444995
b'G_oc-temp_med-Lingual'	0	0	0.719436	0.534179	0	0.726597	0.444628	0	0	0
b'G_oc-temp_med-Parahip'	0	0	0	0	0	0	0	0	0	0
b'G_orbital'	1.14246	0.789184	1.49069	0.866901	0.338612	0.992886	1.08228	0	0.908531	0.660945
b'G_pariet_inf-Angular'	0	0	0	0	0	0	0	0	0	0
b'G_pariet_inf-Supramar'	1.76009	0.718113	1.27852	1.17892	0.60267	1.37626	1.18891	0	0.666133	0.777474
b'G_parietal_sup'	0.578405	0	0.918929	0	0.316461	0.588991	0.78316	0	0	0.437602
b'G_postcentral'	0.721011	0.93616	1.12274	0.672011	0.633785	0.589599	0.711524	0.387729	0.933805	0.724047
b'G_precentral'	1.83897	0	1.98545	1.52696	0.472111	1.52868	1.54814	0	0.997698	1.00036
b'G_precuneus'	0.590353	0	0.895699	0.628551	0	0.780391	0.711703	0	0	0.507696
b'G_rectus'	0	0	0	0	0	0	0	0	0	0
b'G_subcallosal'	0	0	0	0	0	0	0	0	0	0
b'G_temp_sup-G_T_transv'	0	0	0	0	0	0	0	0	0	0
b'G_temp_sup-Lateral'	0	0	0	0	0	0	0	0	0	0
b'G_temp_sup-Plan_polar'	0	0	0	0	0	0	0	0	0	0
b'G_temp_sup-Plan_tempo'	0	0	0.573638	0	0	0	0	0	0	0
b'G_temporal_inf'	0	0	0	0	0	0	0	0	0	0
b'G_temporal_middle'	0.768684	0	0	0	0	0	0.62052	0	0.497941	0
b'Lat_Fis-ant-Horizont'	0	0	0	0	0	0	0	0	0	0.147422
b'Lat_Fis-ant-Vertical'	0	0	0	0	0	0	0	0	0	0
b'Lat_Fis-post'	0	0	0	0	0	0	0	0	0	0
b'Pole_occipital'	0	0	0	0	0	0	0	0	0	0
b'Pole_temporal'	0.903615	0.848699	0.676196	0.803592	0	0.88749	0.671304	0	0	0.556622
b'S_calcarine'	0.432661	0	0.585978	0.483975	0	0	0	0	0	0.327091
b'S_central'	0	0.474312	0	0	0	0	0	0.248587	0	0
b'S_cingul-Marginalis'	0	0	0	0	0	0	0	0	0	0
b'S_circular_insula_ant'	1.62646	0.826856	1.51487	1.14369	0.636804	1.30643	1.01913	0.439112	0.748517	0.892445
b'S_circular_insula_inf'	0	0	0	0	0	0	0	0	0	0
b'S_circular_insula_sup'	1.17834	0.89126	1.22536	0.960812	0.714336	1.05781	1.1933	0.573967	0.610565	0.752906
b'S_collat_transv_ant'	0	0	0	0	0	0	0	0	0	0
b'S_collat_transv_post'	0	0	0	0	0	0	0	0	0	0
b'S_front_inf'	0	0	0	0	0	0	0	0	0	0
b'S_front_middle'	0	0	0	0	0	0	0	0	0	0
b'S_front_sup'	0	0	0	0	0	0	0	0	0	0
b'S_interm_prim-Jensen'	0	0	0	0	0	0	0	0	0	0
b'S_intrapariet_and_P_trans'	0	0	0	0	0	0	0	0	0	0
b'S_oc_middle_and_Lunatus'	0	0	0	0	0	0	0	0.33034	0	0
b'S_oc_sup_and_transversal'	0	0	0	0	0	0	0	0	0	0
b'S_occipital_ant'	0.412541	0	0	0	0	0	0	0	0	0
b'S_oc-temp_lat'	0	0	0	0	0	0	0	0	0	0
b'S_oc-temp_med_and_Lingual'	0	0	0	0	0	0	0	0	0	0
b'S_orbital_lateral'	0	0	0	0	0	0	0	0	0	0
b'S_orbital_med-olfact'	0	0	0	0	0	0	0	0	0	0
b'S_orbital-H_Shaped'	0	0	0	0	0	0	0	0	0	0
b'S_parieto_occipital'	0	0	0	0	0	0	0	0	0	0
b'S_pericallosal'	0	0	0	0	0	0	0	0	0	0
b'S_postcentral'	0	0	0	0	0	0	0	0	0	0
b'S_precentral-inf-part'	0.584578	0	0.717946	0.469166	0	0.605626	0	0	0	0
b'S_precentral-sup-part'	0	0	0	0	0	0	0	0	0	0
b'S_suborbital'	0	0	0	0	0	0	0	0	0	0
b'S_subparietal'	0	0	0.41854	0	0	0	0	0	0.358736	0
b'S_temporal_inf'	0	0	0	0	0	0	0	0	0	0
b'S_temporal_sup'	0	0	0	0	0	0	0	0	0	0
b'S_temporal_transverse'	0	0	0	0	0	0	0	0	0	0
b'G_and_S_frontomargin'	0	0	0	0	0	0	0	0	0	0
b'G_and_S_occipital_inf'	0	0	0	0	0	0	0	0	0	0
b'G_and_S_paracentral'	0	0	0	0	0	0	0	0	0	0
b'G_and_S_subcentral'	0	0	0	0	0	0	0.481469	0	0	0
b'G_and_S_transv_frontopol'	0	0	0	0	0	0	0	0	0	0
b'G_and_S_cingul-Ant'	0.802352	0	0	0.716805	0.282171	0	0	0.244924	0.392272	0.454609
b'G_and_S_cingul-Mid-Ant'	0	0	0	0	0	0	0	0	0	0
b'G_and_S_cingul-Mid-Post'	0	0	0	0	0	0	0	0	0	0
b'G_cingul-Post-dorsal'	0	0	0	0	0	0	0	0	0	0
b'G_cingul-Post-ventral'	0	0	0	0	0	0	0	0	0	0
b'G_cuneus'	0	0	0	0	0	0	0	0	0	0
b'G_front_inf-Opercular'	0	0	0	0	0	0	0	0	0	0
b'G_front_inf-Orbital'	0	0	0	0	0	0	0	0	0	0
b'G_front_inf-Triangul'	0	0	0	0	0	0	0	0	0	0
b'G_front_middle'	0	0	0	0	0	0	0	0	0	0
b'G_front_sup'	0	0.609673	0	0	0.445851	0	0	0.366206	0	0.720017
b'G_Ins_lg_and_S_cent_ins'	0	0	0	0.600109	0	0	0	0	0	0
b'G_insular_short'	1.43008	0.864271	1.59114	1.1663	0.590408	1.61067	1.46574	0.492986	0.838019	1.02571
b'G_occipital_middle'	0	0	0	0	0	0	0	0	0	0
b'G_occipital_sup'	0.538025	0	0.834433	0.374272	0.605908	0	0.444913	0.514846	0.497024	0.550489
b'G_oc-temp_lat-fusifor'	0	0	0	0	0	0	0	0	0	0
b'G_oc-temp_med-Lingual'	0	0	0	0	0	0	0	0	0	0
b'G_oc-temp_med-Parahip'	0	0	0	0	0	0	0	0	0	0
b'G_orbital'	1.29659	0.900569	1.62564	1.0195	0.66464	0	0.891759	0.523425	0.987428	0.881637
b'G_pariet_inf-Angular'	0	0	0	0	0	0	0	0	0	0
b'G_pariet_inf-Supramar'	0	0.486342	0.869528	0	0.291423	0	0	0	0.446938	0
b'G_parietal_sup'	0.786847	0	0.948632	0.673889	0	0	1.00715	0	0.753171	0.55185
b'G_postcentral'	1.10819	0.771187	1.27712	0.850572	0.547308	1.08523	0.77969	0.513196	0.850782	0.712576
b'G_precentral'	1.92814	1.02224	1.99261	1.39727	0.711571	1.64333	1.54707	0	1.32938	1.01057
b'G_precuneus'	0.79412	0	1.18127	0.810737	0	0.695604	1.07653	0	0.738286	0.564362
b'G_rectus'	0	0	0	0	0	0	0	0	0	0
b'G_subcallosal'	0	0	0	0	0	0	0	0	0	0
b'G_temp_sup-G_T_transv'	0	0	0	0	0	0	0	0	0	0
b'G_temp_sup-Lateral'	0	0	0	0	0	0	0	0	0	0
b'G_temp_sup-Plan_polar'	0	0	0	0	0	0	0	0	0	0
b'G_temp_sup-Plan_tempo'	0	0	0	0	0	0	0	0	0	0
b'G_temporal_inf'	0	0	0	0	0	0	0	0	0	0
b'G_temporal_middle'	0	0.587796	0	0	0.414346	0	0.660045	0	0	0
b'Lat_Fis-ant-Horizont'	0	0	0	0	0	0	0	0	0	0
b'Lat_Fis-ant-Vertical'	0	0	0	0	0	0	0	0	0	0
b'Lat_Fis-post'	0	0	0	0	0	0	0	0	0	0
b'Pole_occipital'	0	0	0	0	0	0	0	0	0	0
b'Pole_temporal'	0	0	0	0	0	0	0	0.217036	0	0
b'S_calcarine'	0	0	0	0	0	0	0	0	0	0
b'S_central'	0	0.30268	0.65739	0.560216	0	0	0	0	0	0
b'S_cingul-Marginalis'	0	0	0	0	0	0	0	0	0	0
b'S_circular_insula_ant'	0	0	0	0	0	0	0	0	0	0
b'S_circular_insula_inf'	0	0	0	0	0	0	0	0	0	0
b'S_circular_insula_sup'	0	0	0	0	0	0	0	0	0	0
b'S_collat_transv_ant'	0	0	0	0	0	0	0	0	0	0
b'S_collat_transv_post'	0	0	0	0	0	0	0	0	0	0
b'S_front_inf'	1.00067	0.999216	1.42357	0.743772	0.487947	0.725434	0.80842	0	0.698915	0.521883
b'S_front_middle'	0	0	0	0	0	0	0	0	0	0
b'S_front_sup'	0	0	0	0.410701	0	0	0.328133	0	0	0
b'S_interm_prim-Jensen'	0	0	0	0	0	0	0	0	0	0
b'S_intrapariet_and_P_trans'	0	0.50828	0	0	0	0	0	0	0	0
b'S_oc_middle_and_Lunatus'	0	0	0	0	0	0	0	0	0	0
b'S_oc_sup_and_transversal'	0.376863	0.601967	0.41285	0.41668	0.411946	0	0	0	0	0.388215
b'S_occipital_ant'	0	0	0	0	0	0.698416	0	0	0	0
b'S_oc-temp_lat'	0	0	0	0	0	0	0	0	0	0
b'S_oc-temp_med_and_Lingual'	0	0	0	0	0	0	0	0	0	0
b'S_orbital_lateral'	0	0	0	0	0	0	0	0	0	0
b'S_orbital_med-olfact'	0.74698	0	0.784201	0.594383	0.275189	0.60255	0.527203	0.346906	0.594163	0.547073
b'S_orbital-H_Shaped'	0	0	0	0	0	0	0	0	0	0
b'S_parieto_occipital'	0	0	0	0	0	0	0	0	0	0
b'S_pericallosal'	0	0	0	0	0	0	0	0	0	0
b'S_postcentral'	0	0	0	0	0	0	0	0	0	0
b'S_precentral-inf-part'	0	0	0	0	0	0	0	0	0	0
b'S_precentral-sup-part'	0	0	0	0	0	0	0	0	0	0
b'S_suborbital'	0	0	0	0	0	0	0	0	0	0
b'S_subparietal'	0	0	0	0	0	0	0.386121	0	0	0
b'S_temporal_inf'	0	0	0	0	0	0	0	0	0	0
b'S_temporal_sup'	0	0	0	0	0	0	0	0	0	0
b'S_temporal_transverse'	0	0	0	0	0	0	0	0	0	0

## Sheet: Figure_4c
ROI	CBCL	SDSC var	mediated_mean	mediated_mean_hi	mediated_mean_low	mediated_mean_P	direct_mean	direct_high	direct_low	direct_P	total_effect_mean	total_effect_high	total_effect_low	total_effect_P	prop_mediated	prop_mediated_high	prop_mediated_low	prop_mediated_P
mrisdp_454	cbcl_scr_syn_aggressive_t	Breathing problems	0.00144892	0.0120418	-0.0089087	0.8	1.17782	1.50696	0.942674	0	1.17927	1.50467	0.947022	0	0.00069918	0.0103192	-0.00842518	0.8
mrisdp_455	cbcl_scr_syn_aggressive_t	Breathing problems	0.00863525	0.020274	0.000163856	0.06	1.15553	1.46434	0.828339	0	1.16416	1.47574	0.839869	0	0.00685783	0.0191878	0.000146055	0.06
mrisdp_456	cbcl_scr_syn_aggressive_t	Breathing problems	0.0110451	0.0278215	0.000451221	0.04	1.179	1.43221	0.910059	0	1.19004	1.4396	0.922716	0	0.00792101	0.0233322	0.000357639	0.04
mrisdp_457	cbcl_scr_syn_aggressive_t	Breathing problems	0.0129803	0.0308045	0.000629881	0.02	1.16313	1.3988	0.889008	0	1.17611	1.41063	0.902884	0	0.010943	0.0287881	0.00055732	0.02
mrisdp_458	cbcl_scr_syn_aggressive_t	Breathing problems	0.00470715	0.0125682	-0.00350353	0.32	1.16549	1.40972	0.971867	0	1.1702	1.41682	0.971303	0	0.00398795	0.0106249	-0.00312868	0.32
mrisdp_459	cbcl_scr_syn_aggressive_t	Breathing problems	0.014583	0.0310474	0.00143558	0.02	1.17078	1.4548	0.88559	0	1.18536	1.4695	0.898212	0	0.011457	0.0307612	0.00116407	0.02
mrisdp_460	cbcl_scr_syn_aggressive_t	Breathing problems	0.0151855	0.0370348	-0.00167658	0.1	1.16055	1.41907	0.891025	0	1.17573	1.43995	0.9032	0	0.0126288	0.0284895	-0.00158481	0.1
mrisdp_461	cbcl_scr_syn_aggressive_t	Breathing problems	0.00864336	0.0241616	-0.00371809	0.28	1.20793	1.44447	0.944492	0	1.21657	1.45626	0.956273	0	0.00628734	0.019583	-0.00341006	0.28
mrisdp_462	cbcl_scr_syn_aggressive_t	Breathing problems	0.00894247	0.0233287	-0.00149156	0.12	1.16808	1.4138	0.906162	0	1.17703	1.42156	0.922658	0	0.00732115	0.0182965	-0.00126177	0.12
mrisdp_463	cbcl_scr_syn_aggressive_t	Breathing problems	0.00266347	0.01412	-0.0069002	0.66	1.19193	1.40383	0.976002	0	1.1946	1.40183	0.977935	0	0.00170959	0.0114826	-0.00600302	0.66
mrisdp_464	cbcl_scr_syn_aggressive_t	Breathing problems	-0.000757923	0.00556425	-0.00808399	0.84	1.22105	1.46653	0.94581	0	1.2203	1.46513	0.94445	0	-0.000352835	0.00478414	-0.00708712	0.84
mrisdp_465	cbcl_scr_syn_aggressive_t	Breathing problems	0.00908736	0.0208235	0.000223937	0.04	1.16046	1.37275	0.945091	0	1.16955	1.38107	0.947438	0	0.00761447	0.0191333	0.00019956	0.04
mrisdp_466	cbcl_scr_syn_aggressive_t	Breathing problems	0.00204008	0.0137845	-0.0069669	0.56	1.19327	1.45339	0.925067	0	1.19531	1.4565	0.930932	0	0.00113985	0.0125087	-0.00581354	0.56
mrisdp_467	cbcl_scr_syn_aggressive_t	Breathing problems	0.0034226	0.0127193	-0.00582315	0.42	1.1577	1.3748	0.92514	0	1.16112	1.37576	0.925104	0	0.00269318	0.010601	-0.00476613	0.42
mrisdp_468	cbcl_scr_syn_aggressive_t	Breathing problems	0.00955977	0.0275458	-0.00577166	0.26	1.18184	1.42859	0.974429	0	1.1914	1.43115	0.987173	0	0.00759594	0.0262181	-0.00508318	0.26
mrisdp_469	cbcl_scr_syn_aggressive_t	Breathing problems	0.017593	0.0350855	0.00115928	0.04	1.17939	1.45621	0.893698	0	1.19698	1.47559	0.912559	0	0.0146182	0.029233	0.00104129	0.04
mrisdp_470	cbcl_scr_syn_aggressive_t	Breathing problems	0.00399599	0.0156102	-0.00358302	0.36	1.19272	1.45924	0.970029	0	1.19671	1.45913	0.973463	0	0.00267457	0.0125178	-0.00321589	0.36
mrisdp_471	cbcl_scr_syn_aggressive_t	Breathing problems	0.011427	0.0319552	-0.00614396	0.28	1.20126	1.44506	0.944234	0	1.21269	1.4557	0.951297	0	0.00937393	0.0280618	-0.00518209	0.28
mrisdp_472	cbcl_scr_syn_aggressive_t	Breathing problems	0.0152471	0.0339388	-0.00369846	0.1	1.18341	1.45568	0.913458	0	1.19866	1.4684	0.935076	0	0.012502	0.0310202	-0.00263532	0.1
mrisdp_473	cbcl_scr_syn_aggressive_t	Breathing problems	0.00189659	0.00897433	-0.00316205	0.52	1.21362	1.47233	0.949927	0	1.21552	1.47248	0.953468	0	0.00108162	0.00712138	-0.00264239	0.52
mrisdp_474	cbcl_scr_syn_aggressive_t	Breathing problems	0.00796331	0.0212468	-0.00391337	0.3	1.1801	1.46067	0.898519	0	1.18806	1.46697	0.899231	0	0.00583281	0.0183796	-0.00356474	0.3
mrisdp_475	cbcl_scr_syn_aggressive_t	Breathing problems	0.00529807	0.0155227	-0.000621848	0.1	1.17822	1.40971	0.894101	0	1.18352	1.41712	0.895869	0	0.0035025	0.0120957	-0.000502684	0.1
mrisdp_476	cbcl_scr_syn_aggressive_t	Breathing problems	0.00543774	0.0169742	-0.00584619	0.28	1.16619	1.43237	0.89033	0	1.17163	1.43163	0.892262	0	0.00390208	0.0148219	-0.00419336	0.28
mrisdp_477	cbcl_scr_syn_aggressive_t	Breathing problems	0.0120844	0.0259619	-0.00203094	0.1	1.19493	1.46174	0.957022	0	1.20701	1.48428	0.971247	0	0.00995313	0.0207995	-0.00186869	0.1
mrisdp_478	cbcl_scr_syn_aggressive_t	Breathing problems	0.0005895	0.0136756	-0.0122238	0.94	1.19011	1.45499	0.932396	0	1.1907	1.4492	0.94087	0	0.000727421	0.0127778	-0.0108775	0.94
mrisdp_479	cbcl_scr_syn_aggressive_t	Breathing problems	0.0091435	0.0307714	-0.00971909	0.3	1.14972	1.40582	0.822415	0	1.15886	1.41391	0.836931	0	0.00757299	0.0265935	-0.00757882	0.3
mrisdp_480	cbcl_scr_syn_aggressive_t	Breathing problems	0.00316366	0.0140999	-0.00565145	0.52	1.17841	1.43308	0.936722	0	1.18157	1.43169	0.939804	0	0.00265705	0.0115465	-0.00460441	0.52
mrisdp_481	cbcl_scr_syn_aggressive_t	Breathing problems	0.0133048	0.0274943	0.00219101	0	1.18601	1.44323	0.925523	0	1.19931	1.45793	0.934844	0	0.0103068	0.0255628	0.00170107	0
mrisdp_482	cbcl_scr_syn_aggressive_t	Breathing problems	0.0110031	0.0313234	-0.00588555	0.16	1.18656	1.47727	0.919172	0	1.19756	1.49334	0.933835	0	0.00872521	0.0260252	-0.00641595	0.16
mrisdp_483	cbcl_scr_syn_aggressive_t	Breathing problems	0.00897101	0.0238964	-0.000240848	0.08	1.15858	1.45779	0.879204	0	1.16755	1.46714	0.885958	0	0.0074134	0.023517	-0.000186052	0.08
mrisdp_484	cbcl_scr_syn_aggressive_t	Breathing problems	0.00038095	0.00886102	-0.0100102	0.78	1.20619	1.46915	0.956291	0	1.20657	1.47055	0.955731	0	0.000728771	0.00640549	-0.00800049	0.78
mrisdp_485	cbcl_scr_syn_aggressive_t	Breathing problems	0.0015347	0.0101838	-0.0077478	0.64	1.18423	1.40248	0.91581	0	1.18577	1.40623	0.914734	0	0.00085772	0.00915724	-0.00700475	0.64
mrisdp_486	cbcl_scr_syn_aggressive_t	Breathing problems	0.00721311	0.0209372	-0.0005899	0.08	1.19016	1.44532	0.952159	0	1.19738	1.45804	0.959424	0	0.00517699	0.0176085	-0.000506874	0.08
mrisdp_487	cbcl_scr_syn_aggressive_t	Breathing problems	0.0177945	0.0402276	0.00488609	0	1.17962	1.36729	0.938205	0	1.19741	1.39877	0.952704	0	0.0141486	0.0317713	0.00404422	0
mrisdp_488	cbcl_scr_syn_aggressive_t	Breathing problems	0.00805225	0.0240337	-0.00236394	0.14	1.17746	1.40128	0.895624	0	1.18551	1.40854	0.90879	0	0.00623749	0.020931	-0.00171233	0.14
mrisdp_489	cbcl_scr_syn_aggressive_t	Breathing problems	0.00958094	0.0219578	-0.00194823	0.14	1.17804	1.47907	0.886942	0	1.18762	1.4874	0.893017	0	0.00791447	0.0195266	-0.00186654	0.14
mrisdp_490	cbcl_scr_syn_aggressive_t	Breathing problems	0.00749019	0.0238776	-0.00263251	0.16	1.16715	1.43722	0.899155	0	1.17464	1.44406	0.905797	0	0.00567279	0.0211726	-0.00245558	0.16
mrisdp_491	cbcl_scr_syn_aggressive_t	Breathing problems	0.0172269	0.0344963	0.00409745	0	1.17306	1.42317	0.890263	0	1.19029	1.44464	0.91859	0	0.0128369	0.0327853	0.00315816	0
mrisdp_492	cbcl_scr_syn_aggressive_t	Breathing problems	-0.000977528	0.00429254	-0.00760237	0.74	1.1777	1.40824	0.893563	0	1.17672	1.4109	0.892509	0	-0.000665612	0.00319999	-0.00677809	0.74
mrisdp_493	cbcl_scr_syn_aggressive_t	Breathing problems	-0.00256243	0.00175372	-0.0095215	0.38	1.20666	1.48842	0.923303	0	1.2041	1.48862	0.922981	0	-0.00156848	0.00168148	-0.00825918	0.38
mrisdp_494	cbcl_scr_syn_aggressive_t	Breathing problems	0.00575917	0.0188637	-0.00453645	0.46	1.20531	1.483	0.988686	0	1.21107	1.48598	0.987148	0	0.00488335	0.0145207	-0.00406263	0.46
mrisdp_495	cbcl_scr_syn_aggressive_t	Breathing problems	0.000574418	0.0104993	-0.00663937	0.82	1.15363	1.40863	0.88678	0	1.15421	1.40961	0.887031	0	0.000190921	0.0100789	-0.00532447	0.82
mrisdp_496	cbcl_scr_syn_aggressive_t	Breathing problems	0.00994503	0.0297578	-0.00601136	0.22	1.15788	1.44177	0.85099	0	1.16782	1.46306	0.863434	0	0.00670232	0.0245173	-0.00467054	0.22
mrisdp_497	cbcl_scr_syn_aggressive_t	Breathing problems	0.00422155	0.0151299	-0.00307978	0.42	1.18209	1.43649	0.949495	0	1.18631	1.44323	0.954843	0	0.00261674	0.0127652	-0.00266638	0.42
mrisdp_498	cbcl_scr_syn_aggressive_t	Breathing problems	0.00201849	0.0165009	-0.0115293	0.74	1.19357	1.46327	0.923704	0	1.19559	1.48139	0.931805	0	0.00150307	0.012836	-0.00973867	0.74
mrisdp_499	cbcl_scr_syn_aggressive_t	Breathing problems	0.00889481	0.0198267	0.000840222	0.04	1.19908	1.42638	0.901983	0	1.20797	1.43226	0.908636	0	0.00665028	0.0168817	0.000754656	0.04
mrisdp_500	cbcl_scr_syn_aggressive_t	Breathing problems	0.0143804	0.0377756	-0.00174691	0.12	1.17751	1.43929	0.946934	0	1.19189	1.45091	0.962189	0	0.0114432	0.0333594	-0.00171762	0.12
mrisdp_501	cbcl_scr_syn_aggressive_t	Breathing problems	0.00713281	0.0262223	-0.00338882	0.24	1.16727	1.39184	0.917894	0	1.17441	1.40901	0.927721	0	0.00538832	0.0202866	-0.00315696	0.24
mrisdp_502	cbcl_scr_syn_aggressive_t	Breathing problems	0.01051	0.0250473	-0.00524617	0.2	1.1652	1.39404	0.871759	0	1.17571	1.39958	0.894874	0	0.00849892	0.0232089	-0.00462389	0.2
mrisdp_503	cbcl_scr_syn_aggressive_t	Breathing problems	0.00116663	0.0116899	-0.0094519	0.76	1.18697	1.43205	0.95671	0	1.18814	1.4289	0.954965	0	0.00137396	0.0103662	-0.00777346	0.76
mrisdp_504	cbcl_scr_syn_aggressive_t	Breathing problems	0.00732379	0.0197981	-0.000347668	0.08	1.19846	1.42499	0.914915	0	1.20578	1.43468	0.920184	0	0.00504874	0.0163934	-0.000321083	0.08
mrisdp_505	cbcl_scr_syn_aggressive_t	Breathing problems	0.00844867	0.021146	0.000616159	0.04	1.16345	1.43885	0.875687	0	1.17189	1.44006	0.882044	0	0.0064465	0.0176959	0.000475838	0.04
mrisdp_506	cbcl_scr_syn_aggressive_t	Breathing problems	-1.51412e-05	0.0102079	-0.0104209	0.98	1.18075	1.44581	0.909862	0	1.18073	1.44207	0.912153	0	0.000213408	0.00935443	-0.0089437	0.98
mrisdp_507	cbcl_scr_syn_aggressive_t	Breathing problems	0.0120917	0.0284973	-0.00698286	0.26	1.17259	1.50203	0.928301	0	1.18468	1.51454	0.943566	0	0.0104137	0.0248181	-0.00579416	0.26
mrisdp_508	cbcl_scr_syn_aggressive_t	Breathing problems	-0.000154544	0.0089182	-0.00587296	0.88	1.18375	1.4818	0.907605	0	1.1836	1.47787	0.906056	0	-0.000184889	0.00863758	-0.0057206	0.88
mrisdp_509	cbcl_scr_syn_aggressive_t	Breathing problems	-0.000588532	0.00842259	-0.0112698	0.82	1.18942	1.45945	0.9427	0	1.18883	1.45909	0.941011	0	-0.000517952	0.00739215	-0.00884093	0.82
mrisdp_510	cbcl_scr_syn_aggressive_t	Breathing problems	0.00986763	0.0224061	0.000567287	0.02	1.19299	1.47965	0.935034	0	1.20286	1.49579	0.939544	0	0.00806937	0.020031	0.000470622	0.02
mrisdp_511	cbcl_scr_syn_aggressive_t	Breathing problems	0.00302454	0.0118933	-0.00241334	0.38	1.18853	1.51675	0.950823	0	1.19156	1.51696	0.952407	0	0.0018226	0.0107028	-0.00230984	0.38
mrisdp_512	cbcl_scr_syn_aggressive_t	Breathing problems	0.0120119	0.0292074	0.00154594	0.02	1.18357	1.39024	0.934179	0	1.19558	1.40569	0.94639	0	0.00881925	0.024746	0.00130927	0.02
mrisdp_513	cbcl_scr_syn_aggressive_t	Breathing problems	-0.00104105	0.00628785	-0.0102548	0.8	1.18799	1.44015	0.895413	0	1.18695	1.43585	0.890557	0	-0.000776285	0.00559801	-0.00968975	0.8
mrisdp_514	cbcl_scr_syn_aggressive_t	Breathing problems	0.00447724	0.0177822	-0.00519487	0.36	1.18775	1.44463	0.909367	0	1.19223	1.45399	0.907743	0	0.00361981	0.014234	-0.00500032	0.36
mrisdp_515	cbcl_scr_syn_aggressive_t	Breathing problems	0.000635035	0.00926183	-0.00733376	0.88	1.19763	1.43214	0.882223	0	1.19827	1.432	0.887515	0	0.000110479	0.0072206	-0.00591933	0.88
mrisdp_516	cbcl_scr_syn_aggressive_t	Breathing problems	0.00401519	0.0211933	-0.0092417	0.62	1.20038	1.45612	0.938215	0	1.2044	1.47236	0.943552	0	0.00197408	0.0164396	-0.00820666	0.62
mrisdp_517	cbcl_scr_syn_aggressive_t	Breathing problems	0.00224608	0.0106671	-0.00627716	0.64	1.19319	1.47585	0.927182	0	1.19544	1.48186	0.928953	0	0.0010573	0.00923149	-0.00497251	0.64
mrisdp_518	cbcl_scr_syn_aggressive_t	Breathing problems	0.0149238	0.0376618	0.000329347	0.04	1.17813	1.45397	0.915202	0	1.19305	1.4637	0.935003	0	0.0110094	0.0321777	0.000274509	0.04
mrisdp_519	cbcl_scr_syn_aggressive_t	Breathing problems	-0.00160239	0.00426874	-0.00934875	0.68	1.19324	1.41628	0.934252	0	1.19164	1.41715	0.933622	0	-0.000560279	0.00411231	-0.00723493	0.68
mrisdp_520	cbcl_scr_syn_aggressive_t	Breathing problems	0.00833207	0.0214543	-0.000800448	0.1	1.20996	1.44166	0.884986	0	1.21829	1.44476	0.888795	0	0.00591418	0.0180905	-0.000602344	0.1
mrisdp_521	cbcl_scr_syn_aggressive_t	Breathing problems	0.00601085	0.022124	-0.00363068	0.28	1.19562	1.46398	0.87884	0	1.20164	1.47072	0.892095	0	0.00397091	0.0236494	-0.00354967	0.28
mrisdp_522	cbcl_scr_syn_aggressive_t	Breathing problems	0.0036086	0.0152935	-0.00857529	0.54	1.17734	1.45459	0.857924	0	1.18095	1.45663	0.861253	0	0.00348171	0.0137578	-0.00700751	0.54
mrisdp_523	cbcl_scr_syn_aggressive_t	Breathing problems	9.93251e-05	0.00350013	-0.0026628	0.94	1.18501	1.44805	0.920127	0	1.18511	1.44701	0.919351	0	-1.88589e-05	0.0032142	-0.00218448	0.94
mrisdp_524	cbcl_scr_syn_aggressive_t	Breathing problems	0.00508006	0.0149892	-0.00160349	0.2	1.17701	1.44368	0.950117	0	1.18209	1.44618	0.96235	0	0.00378583	0.0140148	-0.00140313	0.2
mrisdp_525	cbcl_scr_syn_aggressive_t	Breathing problems	0.00142455	0.015495	-0.0125835	0.8	1.18778	1.43364	0.927749	0	1.18921	1.43732	0.931117	0	0.00125657	0.0121303	-0.0102955	0.8
mrisdp_526	cbcl_scr_syn_aggressive_t	Breathing problems	0.00867609	0.0311415	-0.00706658	0.3	1.18223	1.47422	0.892827	0	1.1909	1.48729	0.906264	0	0.00698142	0.0267663	-0.00670109	0.3
mrisdp_527	cbcl_scr_syn_aggressive_t	Breathing problems	0.00227128	0.0109639	-0.0021928	0.38	1.18384	1.45548	0.868665	0	1.18611	1.46098	0.868643	0	0.00119201	0.00963677	-0.00191229	0.38
mrisdp_528	cbcl_scr_syn_aggressive_t	Breathing problems	0.000126816	0.00747451	-0.0062521	0.94	1.18105	1.45263	0.881488	0	1.18118	1.45344	0.879876	0	9.90875e-05	0.00591354	-0.00563736	0.94
mrisdp_529	cbcl_scr_syn_aggressive_t	Breathing problems	0.0009098	0.0088835	-0.00528646	0.74	1.20337	1.49372	0.875921	0	1.20428	1.49482	0.877679	0	0.000490658	0.00669956	-0.00445958	0.74
mrisdp_530	cbcl_scr_syn_aggressive_t	Breathing problems	0.000319587	0.00835385	-0.00654608	0.96	1.16642	1.42095	0.904603	0	1.16674	1.41931	0.903884	0	0.000110324	0.00662506	-0.00653132	0.96
mrisdp_531	cbcl_scr_syn_aggressive_t	Breathing problems	0.00745288	0.0251322	-0.0077114	0.34	1.16892	1.41938	0.897086	0	1.17637	1.42706	0.907374	0	0.00524336	0.0219201	-0.00684472	0.34
mrisdp_532	cbcl_scr_syn_aggressive_t	Breathing problems	0.0062298	0.0196672	-0.00280724	0.24	1.14648	1.4375	0.890565	0	1.15271	1.44126	0.903702	0	0.00460819	0.0175933	-0.00269306	0.24
mrisdp_533	cbcl_scr_syn_aggressive_t	Breathing problems	0.015401	0.0352161	0.00151289	0.04	1.15276	1.44626	0.914306	0	1.16816	1.46105	0.924038	0	0.0130387	0.0323866	0.00135325	0.04
mrisdp_534	cbcl_scr_syn_aggressive_t	Breathing problems	0.00827451	0.0271661	-0.0090782	0.3	1.19172	1.4909	0.942406	0	1.2	1.49789	0.949753	0	0.00620673	0.0197825	-0.0078459	0.3
mrisdp_535	cbcl_scr_syn_aggressive_t	Breathing problems	0.0138147	0.0336701	-1.24041e-05	0.06	1.18243	1.48279	0.910242	0	1.19624	1.48119	0.92425	0	0.012084	0.0304059	-8.17468e-06	0.06
mrisdp_536	cbcl_scr_syn_aggressive_t	Breathing problems	0.00469034	0.0149031	-0.0044711	0.36	1.18126	1.48052	0.875021	0	1.18595	1.48725	0.886926	0	0.0037914	0.0135326	-0.0038226	0.36
mrisdp_537	cbcl_scr_syn_aggressive_t	Breathing problems	0.000217736	0.00484447	-0.00368781	0.84	1.18217	1.45435	0.897813	0	1.18239	1.45327	0.898184	0	-0.000124846	0.00451832	-0.00328589	0.84
mrisdp_538	cbcl_scr_syn_aggressive_t	Breathing problems	0.00552173	0.0157897	-0.00253903	0.2	1.17293	1.42409	0.85418	0	1.17845	1.42741	0.856653	0	0.00410037	0.0146274	-0.00202107	0.2
mrisdp_539	cbcl_scr_syn_aggressive_t	Breathing problems	0.00298325	0.0122484	-0.00640286	0.54	1.17627	1.4762	0.872538	0	1.17925	1.47829	0.87382	0	0.00226945	0.0108676	-0.00605832	0.54
mrisdp_540	cbcl_scr_syn_aggressive_t	Breathing problems	-0.00160763	0.00851992	-0.00902146	0.54	1.15665	1.39249	0.898855	0	1.15504	1.38642	0.898742	0	-0.000998879	0.00723477	-0.00816728	0.54
mrisdp_541	cbcl_scr_syn_aggressive_t	Breathing problems	0.00183153	0.00957639	-0.00275757	0.46	1.17384	1.43878	0.934787	0	1.17568	1.44157	0.938061	0	0.000823805	0.0085753	-0.00206293	0.46
mrisdp_542	cbcl_scr_syn_aggressive_t	Breathing problems	0.0106221	0.0268671	-0.00370527	0.12	1.16641	1.40574	0.920651	0	1.17703	1.41771	0.929553	0	0.00838026	0.0237563	-0.00291122	0.12
mrisdp_543	cbcl_scr_syn_aggressive_t	Breathing problems	0.0290529	0.0519337	0.0101138	0	1.16698	1.40323	0.891545	0	1.19603	1.42711	0.929218	0	0.0229963	0.0436673	0.00796418	0
mrisdp_544	cbcl_scr_syn_aggressive_t	Breathing problems	0.01371	0.0315383	1.7996e-05	0.06	1.17227	1.41859	0.857367	0	1.18598	1.43056	0.866278	0	0.0106299	0.0287974	3.189e-06	0.06
mrisdp_545	cbcl_scr_syn_aggressive_t	Breathing problems	0.0142457	0.0292525	-0.00111889	0.06	1.16579	1.47036	0.891057	0	1.18003	1.48822	0.908634	0	0.0107281	0.0269459	-0.000906225	0.06
mrisdp_546	cbcl_scr_syn_aggressive_t	Breathing problems	0.0133758	0.0337702	-0.00739027	0.24	1.16491	1.40227	0.848086	0	1.17829	1.42605	0.859842	0	0.011275	0.0283508	-0.00611963	0.24
mrisdp_547	cbcl_scr_syn_aggressive_t	Breathing problems	0.00641653	0.0182036	-0.00184803	0.14	1.18593	1.41918	0.958057	0	1.19235	1.42735	0.961076	0	0.00489904	0.0153308	-0.00147343	0.14
mrisdp_548	cbcl_scr_syn_aggressive_t	Breathing problems	0.00647385	0.02059	-0.00665927	0.34	1.1718	1.43985	0.909932	0	1.17827	1.44862	0.912308	0	0.00488519	0.0172446	-0.00526957	0.34
mrisdp_549	cbcl_scr_syn_aggressive_t	Breathing problems	0.00251323	0.011284	-0.00455536	0.5	1.19847	1.47116	0.910617	0	1.20098	1.47378	0.913646	0	0.00210187	0.00872332	-0.00399827	0.5
mrisdp_550	cbcl_scr_syn_aggressive_t	Breathing problems	0.00632186	0.0192924	0.000179239	0.06	1.16199	1.42614	0.923729	0	1.16831	1.43207	0.93649	0	0.00505572	0.0184183	0.000117222	0.06
mrisdp_551	cbcl_scr_syn_aggressive_t	Breathing problems	0.0174213	0.0382398	-0.00237635	0.06	1.17477	1.45934	0.934649	0	1.19219	1.46111	0.950796	0	0.0140285	0.0310066	-0.00177272	0.06
mrisdp_552	cbcl_scr_syn_aggressive_t	Breathing problems	0.0110871	0.0286077	-0.0044018	0.16	1.1994	1.48829	0.920655	0	1.21049	1.49815	0.934523	0	0.00906177	0.0239781	-0.0037961	0.16
mrisdp_553	cbcl_scr_syn_aggressive_t	Breathing problems	0.0120158	0.0271613	-0.00137433	0.08	1.14716	1.40675	0.916192	0	1.15917	1.41933	0.931868	0	0.00988013	0.0241877	-0.00106454	0.08
mrisdp_554	cbcl_scr_syn_aggressive_t	Breathing problems	0.00505548	0.0147467	-0.00367712	0.3	1.15771	1.38837	0.895862	0	1.16277	1.39333	0.895737	0	0.00426688	0.0134108	-0.00286413	0.3
mrisdp_555	cbcl_scr_syn_aggressive_t	Breathing problems	0.0192417	0.0432906	0.00336972	0.02	1.1643	1.44911	0.932188	0	1.18354	1.46669	0.955623	0	0.0157039	0.0367447	0.00268952	0.02
mrisdp_556	cbcl_scr_syn_aggressive_t	Breathing problems	0.0200921	0.0441099	0.000268782	0.04	1.17809	1.37407	0.949828	0	1.19818	1.40542	0.978034	0	0.0160132	0.0396726	0.000238194	0.04
mrisdp_557	cbcl_scr_syn_aggressive_t	Breathing problems	0.00750362	0.0195915	-0.00125011	0.1	1.16621	1.42433	0.896689	0	1.17371	1.4269	0.906443	0	0.00577991	0.0158859	-0.00107779	0.1
mrisdp_558	cbcl_scr_syn_aggressive_t	Breathing problems	0.000319252	0.00564867	-0.00501753	0.86	1.19738	1.44603	0.977544	0	1.1977	1.44776	0.977462	0	0.000135756	0.00436193	-0.00422718	0.86
mrisdp_559	cbcl_scr_syn_aggressive_t	Breathing problems	0.00605494	0.0223844	-0.00989691	0.5	1.16294	1.41043	0.878707	0	1.169	1.41331	0.888476	0	0.00515649	0.0200893	-0.00875206	0.5
mrisdp_560	cbcl_scr_syn_aggressive_t	Breathing problems	0.00124643	0.0080071	-0.00667768	0.7	1.18484	1.4199	0.848292	0	1.18609	1.41832	0.848931	0	0.000995232	0.00623019	-0.0049058	0.7
mrisdp_561	cbcl_scr_syn_aggressive_t	Breathing problems	0.00843108	0.025408	-0.00509495	0.3	1.17909	1.4855	0.880392	0	1.18752	1.48994	0.887092	0	0.00645582	0.0226205	-0.00463633	0.3
mrisdp_562	cbcl_scr_syn_aggressive_t	Breathing problems	0.012174	0.0258143	0.00066527	0	1.16662	1.49208	0.874108	0	1.17879	1.50158	0.882049	0	0.010055	0.0217018	0.000596621	0
mrisdp_563	cbcl_scr_syn_aggressive_t	Breathing problems	0.00522738	0.0185198	-0.00385061	0.34	1.19978	1.4506	0.93532	0	1.20501	1.46152	0.940322	0	0.00400031	0.0141347	-0.00354917	0.34
mrisdp_564	cbcl_scr_syn_aggressive_t	Breathing problems	0.00951362	0.0302083	-0.00623487	0.18	1.16395	1.43382	0.898373	0	1.17346	1.45266	0.916515	0	0.00805319	0.0245959	-0.00569943	0.18
mrisdp_565	cbcl_scr_syn_aggressive_t	Breathing problems	0.0215717	0.0431152	7.88444e-05	0.06	1.17828	1.4386	0.963872	0	1.19985	1.45974	0.975517	0	0.0184079	0.0364155	8.22044e-05	0.06
mrisdp_566	cbcl_scr_syn_aggressive_t	Breathing problems	0.00114248	0.0087293	-0.00273741	0.6	1.18371	1.45261	0.87184	0	1.18485	1.45534	0.872636	0	0.000445496	0.00764448	-0.0022484	0.6
mrisdp_567	cbcl_scr_syn_aggressive_t	Breathing problems	0.00089438	0.00696128	-0.00482514	0.8	1.16408	1.45749	0.87863	0	1.16498	1.45709	0.878386	0	0.000366064	0.00594946	-0.00393773	0.8
mrisdp_568	cbcl_scr_syn_aggressive_t	Breathing problems	0.0014214	0.00967546	-0.00545675	0.6	1.18211	1.43604	0.851377	0	1.18353	1.43639	0.851567	0	0.000977126	0.00735806	-0.00487694	0.6
mrisdp_569	cbcl_scr_syn_aggressive_t	Breathing problems	0.000336712	0.00529474	-0.00350174	0.8	1.19097	1.47955	0.970281	0	1.19131	1.47859	0.970065	0	8.174e-05	0.00517881	-0.00327194	0.8
mrisdp_570	cbcl_scr_syn_aggressive_t	Breathing problems	0.0018547	0.011765	-0.00759988	0.6	1.18551	1.41634	0.954142	0	1.18737	1.4183	0.95367	0	0.00126227	0.0100566	-0.00662465	0.6
mrisdp_571	cbcl_scr_syn_aggressive_t	Breathing problems	5.35712e-05	0.0065013	-0.00657108	0.94	1.18367	1.47165	0.919572	0	1.18372	1.47538	0.922599	0	0.000153172	0.00593359	-0.00604155	0.94
mrisdp_572	cbcl_scr_syn_aggressive_t	Breathing problems	0.00863225	0.0224948	-0.00469635	0.22	1.19057	1.40764	0.852234	0	1.1992	1.42593	0.85703	0	0.0076396	0.0184238	-0.00377461	0.22
mrisdp_573	cbcl_scr_syn_aggressive_t	Breathing problems	0.0108515	0.0295793	-0.000198848	0.06	1.1564	1.39286	0.876469	0	1.16725	1.42118	0.885591	0	0.00803139	0.022827	-0.000139627	0.06
mrisdp_574	cbcl_scr_syn_aggressive_t	Breathing problems	0.00503442	0.0210645	-0.00825094	0.42	1.16525	1.43607	0.922462	0	1.17029	1.43662	0.936684	0	0.00374271	0.0194205	-0.00769218	0.42
mrisdp_575	cbcl_scr_syn_aggressive_t	Breathing problems	0.00283576	0.0145335	-0.00654834	0.5	1.15203	1.4124	0.929263	0	1.15487	1.41885	0.940115	0	0.00248702	0.01372	-0.00638714	0.5
mrisdp_576	cbcl_scr_syn_aggressive_t	Breathing problems	0.00588056	0.0188874	-0.00654441	0.26	1.15123	1.42122	0.854903	0	1.15711	1.42445	0.86106	0	0.00474902	0.0175296	-0.00514565	0.26
mrisdp_577	cbcl_scr_syn_aggressive_t	Breathing problems	0.00882191	0.0269352	-0.00596305	0.26	1.1832	1.43896	0.920534	0	1.19202	1.43526	0.931663	0	0.0075629	0.0215733	-0.00441332	0.26
mrisdp_578	cbcl_scr_syn_aggressive_t	Breathing problems	-0.000221255	0.00333081	-0.00366473	0.84	1.20143	1.52955	0.92415	0	1.20121	1.52643	0.923959	0	-8.89469e-05	0.00297541	-0.00276595	0.84
mrisdp_579	cbcl_scr_syn_aggressive_t	Breathing problems	0.00762529	0.0239488	-0.00394742	0.2	1.15933	1.37976	0.852109	0	1.16696	1.38795	0.860319	0	0.00595496	0.0204008	-0.00344001	0.2
mrisdp_580	cbcl_scr_syn_aggressive_t	Breathing problems	0.00178341	0.00984545	-0.00593713	0.56	1.17277	1.42126	0.952327	0	1.17455	1.42819	0.95431	0	0.00152977	0.00801436	-0.00463157	0.56
mrisdp_581	cbcl_scr_syn_aggressive_t	Breathing problems	0.00858965	0.0238962	-0.00184431	0.14	1.17832	1.43418	0.912906	0	1.18691	1.44364	0.917852	0	0.00601432	0.018969	-0.00152824	0.14
mrisdp_582	cbcl_scr_syn_aggressive_t	Breathing problems	-0.000361591	0.00616441	-0.00682415	0.88	1.18954	1.46359	0.911187	0	1.18918	1.46015	0.911166	0	-0.000257319	0.00532181	-0.00594087	0.88
mrisdp_583	cbcl_scr_syn_aggressive_t	Breathing problems	-0.000598244	0.0066043	-0.00816691	0.96	1.2104	1.4627	0.946968	0	1.2098	1.46197	0.943651	0	-0.000148635	0.00566235	-0.00697923	0.96
mrisdp_584	cbcl_scr_syn_aggressive_t	Breathing problems	0.00600524	0.0155093	-0.00434941	0.3	1.16644	1.43666	0.897035	0	1.17244	1.45492	0.90709	0	0.0051102	0.0157772	-0.00352704	0.3
mrisdp_585	cbcl_scr_syn_aggressive_t	Breathing problems	0.00249391	0.0117724	-0.00464806	0.44	1.19934	1.45609	0.93684	0	1.20183	1.45817	0.933892	0	0.00142224	0.0105752	-0.00403227	0.44
mrisdp_586	cbcl_scr_syn_aggressive_t	Breathing problems	0.014562	0.0341919	0.0002198	0.04	1.16521	1.3811	0.91843	0	1.17977	1.39288	0.929261	0	0.0113863	0.0281765	0.000173658	0.04
mrisdp_587	cbcl_scr_syn_aggressive_t	Breathing problems	0.00134501	0.0117984	-0.0081406	0.76	1.18318	1.48741	0.957146	0	1.18452	1.49152	0.959659	0	0.000974859	0.0109701	-0.00685289	0.76
mrisdp_588	cbcl_scr_syn_aggressive_t	Breathing problems	0.00740363	0.0200545	-0.00288061	0.24	1.18952	1.38486	0.940983	0	1.19693	1.39668	0.951737	0	0.00551878	0.01797	-0.00231772	0.24
mrisdp_589	cbcl_scr_syn_aggressive_t	Breathing problems	0.00105622	0.0070356	-0.00300382	0.8	1.18099	1.44018	0.922062	0	1.18205	1.44127	0.928105	0	0.000389578	0.00572597	-0.00282275	0.8
mrisdp_590	cbcl_scr_syn_aggressive_t	Breathing problems	0.0129632	0.0283332	0.00123627	0.04	1.15659	1.42281	0.865534	0	1.16955	1.43465	0.878293	0	0.0111846	0.0274324	0.000973091	0.04
mrisdp_591	cbcl_scr_syn_aggressive_t	Breathing problems	0.00607929	0.0183985	-0.00590086	0.44	1.16716	1.36868	0.930627	0	1.17323	1.3811	0.933245	0	0.00497821	0.0146025	-0.00539638	0.44
mrisdp_592	cbcl_scr_syn_aggressive_t	Breathing problems	0.00986148	0.0248038	0.000493415	0.04	1.19752	1.44122	0.902956	0	1.20738	1.44725	0.914658	0	0.00748338	0.0199197	0.000402679	0.04
mrisdp_593	cbcl_scr_syn_aggressive_t	Breathing problems	0.00015451	0.0050455	-0.0045436	0.98	1.18175	1.43907	0.930076	0	1.1819	1.43993	0.929996	0	-3.45972e-06	0.00452092	-0.00385312	0.98
mrisdp_594	cbcl_scr_syn_aggressive_t	Breathing problems	0.00243993	0.0136042	-0.00687978	0.6	1.17739	1.51037	0.975715	0	1.17983	1.51337	0.979296	0	0.00165871	0.0115255	-0.00583016	0.6
mrisdp_595	cbcl_scr_syn_aggressive_t	Breathing problems	-0.00099213	0.00842344	-0.00799401	0.7	1.18027	1.45072	0.923285	0	1.17928	1.44675	0.924689	0	-0.000954729	0.00703516	-0.00698267	0.7
mrisdp_596	cbcl_scr_syn_aggressive_t	Breathing problems	0.00267099	0.0131597	-0.00667598	0.54	1.18363	1.46576	0.926711	0	1.1863	1.46535	0.92999	0	0.00206132	0.0118784	-0.00556721	0.54
mrisdp_597	cbcl_scr_syn_aggressive_t	Breathing problems	0.000129535	0.00345887	-0.00354654	0.88	1.19588	1.42024	0.940275	0	1.19601	1.42037	0.942715	0	2.11995e-05	0.00342697	-0.00284356	0.88
mrisdp_598	cbcl_scr_syn_aggressive_t	Breathing problems	0.00227617	0.0111778	-0.00580179	0.72	1.21446	1.50568	0.930423	0	1.21674	1.50953	0.929454	0	0.00159661	0.00887672	-0.00469123	0.72
mrisdp_599	cbcl_scr_syn_aggressive_t	Breathing problems	-0.00157245	0.0149035	-0.021926	0.94	1.22239	1.45514	0.939797	0	1.22082	1.46276	0.940961	0	-0.000746769	0.0115297	-0.0199711	0.94
mrisdp_600	cbcl_scr_syn_aggressive_t	Breathing problems	0.021129	0.0388496	0.00371803	0	1.15657	1.48571	0.874912	0	1.1777	1.50273	0.887516	0	0.017293	0.0349818	0.0033278	0
mrisdp_601	cbcl_scr_syn_aggressive_t	Breathing problems	0.00130236	0.00694213	-0.00543784	0.48	1.20059	1.46859	0.892	0	1.20189	1.46971	0.891734	0	0.00106385	0.00578226	-0.0045226	0.48
mrisdp_602	cbcl_scr_syn_aggressive_t	Breathing problems	0.0297271	0.0510766	0.00915701	0	1.16893	1.46832	0.859769	0	1.19866	1.50279	0.891616	0	0.0236509	0.0450033	0.00860011	0
mrisdp_603	cbcl_scr_syn_aggressive_t	Breathing problems	0.0319687	0.054984	0.00761694	0.02	1.15469	1.41718	0.890536	0	1.18666	1.44678	0.93515	0	0.0281544	0.0472582	0.00607677	0.02
mrisdp_604	cbcl_scr_syn_aggressive_t	Breathing problems	0.0307521	0.0528972	0.0121196	0.02	1.15316	1.379	0.845727	0	1.18391	1.41076	0.888259	0	0.0232924	0.0538706	0.0103627	0.02
mrisdp_454	cbcl_scr_syn_anxdep_t	Breathing problems	0.000563301	0.00575871	-0.00430789	0.84	1.34533	1.58707	1.09674	0	1.3459	1.59109	1.09476	0	8.49544e-05	0.00456369	-0.00325877	0.84
mrisdp_455	cbcl_scr_syn_anxdep_t	Breathing problems	0.00741592	0.0165019	-0.000369708	0.08	1.30794	1.61365	1.03009	0	1.31536	1.61752	1.03197	0	0.00501126	0.0141326	-0.000289235	0.08
mrisdp_456	cbcl_scr_syn_anxdep_t	Breathing problems	0.0078624	0.020983	0.000410527	0.04	1.31814	1.63327	1.04149	0	1.326	1.64428	1.05255	0	0.00533149	0.0167052	0.000296846	0.04
mrisdp_457	cbcl_scr_syn_anxdep_t	Breathing problems	0.00450443	0.0140159	-0.00498397	0.28	1.32975	1.56856	1.07555	0	1.33426	1.57612	1.07776	0	0.00299823	0.011142	-0.00377355	0.28
mrisdp_458	cbcl_scr_syn_anxdep_t	Breathing problems	0.00497392	0.015745	-0.000614218	0.2	1.32232	1.62467	1.05581	0	1.32729	1.63043	1.06498	0	0.00322014	0.0115641	-0.000469886	0.2
mrisdp_459	cbcl_scr_syn_anxdep_t	Breathing problems	0.0108241	0.0260738	0.000770414	0.04	1.29467	1.62645	1.02678	0	1.30549	1.63772	1.04193	0	0.00719003	0.0197322	0.000650269	0.04
mrisdp_460	cbcl_scr_syn_anxdep_t	Breathing problems	0.00828666	0.0256519	-0.0027167	0.22	1.32584	1.64446	0.992528	0	1.33413	1.65026	1.00549	0	0.00594892	0.0207921	-0.00225081	0.22
mrisdp_461	cbcl_scr_syn_anxdep_t	Breathing problems	0.00627843	0.0183547	-0.00134593	0.2	1.29069	1.58199	0.946007	0	1.29697	1.58738	0.950175	0	0.00423818	0.0143344	-0.00114729	0.2
mrisdp_462	cbcl_scr_syn_anxdep_t	Breathing problems	0.00255256	0.0088508	-0.00176716	0.44	1.31091	1.63837	1.01057	0	1.31347	1.64458	1.00869	0	0.0016832	0.00722686	-0.00153327	0.44
mrisdp_463	cbcl_scr_syn_anxdep_t	Breathing problems	0.00199693	0.0103268	-0.00479926	0.44	1.31337	1.63226	0.960809	0	1.31537	1.63706	0.961586	0	0.00121069	0.00790183	-0.00401449	0.44
mrisdp_464	cbcl_scr_syn_anxdep_t	Breathing problems	-0.000650731	0.00501221	-0.00580006	0.78	1.33841	1.58472	1.0334	0	1.33776	1.58388	1.03287	0	-0.000270908	0.00331972	-0.00418095	0.78
mrisdp_465	cbcl_scr_syn_anxdep_t	Breathing problems	0.00517942	0.0148906	-0.00296729	0.3	1.33638	1.59903	1.01707	0	1.34156	1.60471	1.02624	0	0.00343256	0.0144724	-0.00222689	0.3
mrisdp_466	cbcl_scr_syn_anxdep_t	Breathing problems	-1.9257e-05	0.00340824	-0.00485431	0.92	1.33822	1.62193	1.09622	0	1.3382	1.62285	1.09659	0	6.76368e-05	0.00267125	-0.00418735	0.92
mrisdp_467	cbcl_scr_syn_anxdep_t	Breathing problems	0.00270993	0.0109311	-0.00151815	0.44	1.36528	1.64124	1.06969	0	1.36799	1.64707	1.07175	0	0.00144463	0.00823792	-0.00107524	0.44
mrisdp_468	cbcl_scr_syn_anxdep_t	Breathing problems	0.00490247	0.0172039	-0.00629627	0.42	1.30306	1.62348	0.998157	0	1.30796	1.63035	1.00689	0	0.00360338	0.0134767	-0.00441974	0.42
mrisdp_469	cbcl_scr_syn_anxdep_t	Breathing problems	0.0110851	0.0248833	0.000450026	0.04	1.31336	1.58707	1.04779	0	1.32444	1.59768	1.05705	0	0.00765309	0.0186136	0.000337354	0.04
mrisdp_470	cbcl_scr_syn_anxdep_t	Breathing problems	0.00165063	0.0102131	-0.00346214	0.62	1.33989	1.65556	1.04294	0	1.34154	1.66099	1.04302	0	0.000535479	0.00805698	-0.00304711	0.62
mrisdp_471	cbcl_scr_syn_anxdep_t	Breathing problems	0.0071728	0.0217958	-0.00509786	0.28	1.29889	1.56697	1.01165	0	1.30606	1.58107	1.01767	0	0.00540954	0.0156577	-0.0042485	0.28
mrisdp_472	cbcl_scr_syn_anxdep_t	Breathing problems	0.00901708	0.0270148	-0.00318104	0.22	1.31275	1.56127	1.06093	0	1.32176	1.56826	1.06315	0	0.00625924	0.0204427	-0.00276394	0.22
mrisdp_473	cbcl_scr_syn_anxdep_t	Breathing problems	0.00312315	0.0114047	-0.0031425	0.46	1.31885	1.61316	1.05375	0	1.32197	1.61464	1.061	0	0.00175179	0.00904041	-0.0027079	0.46
mrisdp_474	cbcl_scr_syn_anxdep_t	Breathing problems	0.00229218	0.00856158	-0.00358126	0.36	1.30123	1.6364	0.9757	0	1.30352	1.63894	0.981852	0	0.0015952	0.00657291	-0.00240375	0.36
mrisdp_475	cbcl_scr_syn_anxdep_t	Breathing problems	0.000984268	0.00937626	-0.00738383	0.84	1.3193	1.60723	1.03791	0	1.32029	1.60569	1.03795	0	0.000444246	0.0075754	-0.00481293	0.84
mrisdp_476	cbcl_scr_syn_anxdep_t	Breathing problems	0.00280581	0.0121512	-0.00382211	0.32	1.30967	1.6324	0.994167	0	1.31247	1.63318	0.99585	0	0.00164559	0.00855162	-0.00277791	0.32
mrisdp_477	cbcl_scr_syn_anxdep_t	Breathing problems	0.00721033	0.0164691	-0.00100465	0.14	1.31693	1.60301	1.06523	0	1.32414	1.60742	1.07075	0	0.0050148	0.0133187	-0.000818182	0.14
mrisdp_478	cbcl_scr_syn_anxdep_t	Breathing problems	0.00213439	0.0117455	-0.0061342	0.52	1.30133	1.64866	0.92098	0	1.30346	1.6528	0.920444	0	0.0016838	0.00922225	-0.00437852	0.52
mrisdp_479	cbcl_scr_syn_anxdep_t	Breathing problems	0.00233313	0.013461	-0.00745914	0.62	1.30939	1.66153	0.990137	0	1.31173	1.66382	0.988857	0	0.00147943	0.0099726	-0.00504386	0.62
mrisdp_480	cbcl_scr_syn_anxdep_t	Breathing problems	0.00305794	0.0123956	-0.00445676	0.44	1.31791	1.58794	1.04626	0	1.32097	1.59175	1.04917	0	0.00178676	0.0100699	-0.00329014	0.44
mrisdp_481	cbcl_scr_syn_anxdep_t	Breathing problems	0.016478	0.0374753	-0.00103968	0.08	1.2877	1.58841	0.991047	0	1.30418	1.59802	1.0142	0	0.0124781	0.0264544	-0.000905934	0.08
mrisdp_482	cbcl_scr_syn_anxdep_t	Breathing problems	0.0030864	0.0111573	-0.00251227	0.3	1.34291	1.64412	1.08127	0	1.346	1.6506	1.0824	0	0.0018316	0.00883855	-0.00187141	0.3
mrisdp_483	cbcl_scr_syn_anxdep_t	Breathing problems	0.00298302	0.015964	-0.00442717	0.36	1.30134	1.53967	0.96883	0	1.30432	1.53997	0.977141	0	0.00162237	0.0134527	-0.0035593	0.36
mrisdp_484	cbcl_scr_syn_anxdep_t	Breathing problems	0.00184726	0.0139845	-0.00535401	0.72	1.30253	1.55277	0.991033	0	1.30438	1.55611	0.996537	0	0.00097716	0.0117577	-0.00489064	0.72
mrisdp_485	cbcl_scr_syn_anxdep_t	Breathing problems	0.000920603	0.00812012	-0.0061218	0.74	1.32242	1.59071	1.06616	0	1.32334	1.59356	1.06635	0	0.000669872	0.00592696	-0.00467468	0.74
mrisdp_486	cbcl_scr_syn_anxdep_t	Breathing problems	0.00166279	0.00913149	-0.00330173	0.46	1.32767	1.5447	1.00538	0	1.32934	1.54473	1.00889	0	0.0010566	0.00686958	-0.00272734	0.46
mrisdp_487	cbcl_scr_syn_anxdep_t	Breathing problems	0.0108987	0.0230691	0.000961758	0.02	1.30432	1.57007	1.03261	0	1.31522	1.58384	1.04326	0	0.00773749	0.017995	0.000709671	0.02
mrisdp_488	cbcl_scr_syn_anxdep_t	Breathing problems	0.00351088	0.0131069	-0.00270654	0.32	1.31607	1.56989	1.01946	0	1.31958	1.57288	1.02622	0	0.00254948	0.0101518	-0.00197598	0.32
mrisdp_489	cbcl_scr_syn_anxdep_t	Breathing problems	0.00430612	0.0180867	-0.00234183	0.32	1.34179	1.58652	1.1335	0	1.34609	1.58993	1.14167	0	0.00220037	0.0152146	-0.00187303	0.32
mrisdp_490	cbcl_scr_syn_anxdep_t	Breathing problems	0.00759307	0.0247379	-0.00537294	0.2	1.31019	1.64215	1.01955	0	1.31778	1.64629	1.02806	0	0.00471619	0.019777	-0.00407715	0.2
mrisdp_491	cbcl_scr_syn_anxdep_t	Breathing problems	0.00827112	0.0197639	-0.00105051	0.08	1.28802	1.55073	1.01235	0	1.2963	1.55905	1.02045	0	0.00612971	0.0162179	-0.000752936	0.08
mrisdp_492	cbcl_scr_syn_anxdep_t	Breathing problems	-0.000995854	0.00389935	-0.00744946	0.68	1.3242	1.62649	0.969425	0	1.3232	1.62061	0.972005	0	-0.000242757	0.0030921	-0.00572323	0.68
mrisdp_493	cbcl_scr_syn_anxdep_t	Breathing problems	-0.00227339	0.00445659	-0.00815236	0.36	1.32349	1.60286	1.03758	0	1.32122	1.60217	1.03682	0	-0.0016745	0.00336172	-0.00675435	0.36
mrisdp_494	cbcl_scr_syn_anxdep_t	Breathing problems	0.00373823	0.0147104	-0.00236557	0.26	1.32671	1.58521	1.04944	0	1.33045	1.58837	1.05308	0	0.00199388	0.0109589	-0.00177315	0.26
mrisdp_495	cbcl_scr_syn_anxdep_t	Breathing problems	0.000219447	0.00624495	-0.00540286	0.84	1.31646	1.59658	1.00317	0	1.31668	1.59675	1.00365	0	0.000112839	0.00478814	-0.00400371	0.84
mrisdp_496	cbcl_scr_syn_anxdep_t	Breathing problems	0.009955	0.0248764	-0.00198951	0.14	1.31813	1.62631	1.04341	0	1.32808	1.63103	1.0512	0	0.0071554	0.0188958	-0.00167295	0.14
mrisdp_497	cbcl_scr_syn_anxdep_t	Breathing problems	0.00210106	0.00862851	-0.00385007	0.48	1.28875	1.59166	0.986164	0	1.29086	1.5877	0.991406	0	0.00129556	0.00677236	-0.00304516	0.48
mrisdp_498	cbcl_scr_syn_anxdep_t	Breathing problems	0.00181349	0.0113963	-0.00779584	0.7	1.32793	1.61662	1.01469	0	1.32974	1.61781	1.01678	0	0.00104022	0.00914547	-0.00635655	0.7
mrisdp_499	cbcl_scr_syn_anxdep_t	Breathing problems	0.00915041	0.0199271	-0.000261263	0.06	1.31654	1.61792	0.945987	0	1.32569	1.6228	0.95343	0	0.00586117	0.0159309	-0.000211496	0.06
mrisdp_500	cbcl_scr_syn_anxdep_t	Breathing problems	0.00845227	0.0199664	-0.00476114	0.12	1.31016	1.57175	1.03031	0	1.31861	1.57701	1.0394	0	0.00669388	0.0152862	-0.00392581	0.12
mrisdp_501	cbcl_scr_syn_anxdep_t	Breathing problems	0.00555113	0.0181875	-0.00165209	0.28	1.30886	1.60944	1.05907	0	1.31442	1.6194	1.06574	0	0.00338623	0.0141746	-0.00121671	0.28
mrisdp_502	cbcl_scr_syn_anxdep_t	Breathing problems	0.0084783	0.0224646	-0.000385532	0.12	1.32562	1.62648	1.04893	0	1.3341	1.64059	1.05072	0	0.00560139	0.0171252	-0.00029523	0.12
mrisdp_503	cbcl_scr_syn_anxdep_t	Breathing problems	0.000394962	0.00362426	-0.00348196	0.82	1.33035	1.60073	1.0838	0	1.33075	1.59921	1.08494	0	0.000188918	0.00304729	-0.0024009	0.82
mrisdp_504	cbcl_scr_syn_anxdep_t	Breathing problems	0.00151013	0.008057	-0.00693892	0.6	1.33895	1.6193	1.0812	0	1.34046	1.62006	1.08514	0	0.00102692	0.00644252	-0.00551256	0.6
mrisdp_505	cbcl_scr_syn_anxdep_t	Breathing problems	0.0041133	0.0179225	-0.00512764	0.46	1.32615	1.63099	1.03738	0	1.33026	1.63483	1.04071	0	0.00262954	0.012139	-0.00389353	0.46
mrisdp_506	cbcl_scr_syn_anxdep_t	Breathing problems	2.92643e-05	0.00824434	-0.00950559	0.96	1.3473	1.59752	0.987368	0	1.34733	1.60033	0.991815	0	0.000108372	0.00579448	-0.00720752	0.96
mrisdp_507	cbcl_scr_syn_anxdep_t	Breathing problems	0.00739719	0.0234858	-0.0027311	0.16	1.32085	1.59486	1.07204	0	1.32824	1.59744	1.0785	0	0.00500418	0.0171623	-0.00222019	0.16
mrisdp_508	cbcl_scr_syn_anxdep_t	Breathing problems	-0.000664426	0.00716559	-0.00927403	0.92	1.3334	1.64227	1.09457	0	1.33274	1.64341	1.09133	0	-8.88822e-05	0.00555034	-0.0071249	0.92
mrisdp_509	cbcl_scr_syn_anxdep_t	Breathing problems	0.000315064	0.00812185	-0.00621192	0.98	1.31524	1.67748	1.021	0	1.31556	1.67906	1.02048	0	0.000105215	0.00551255	-0.00473291	0.98
mrisdp_510	cbcl_scr_syn_anxdep_t	Breathing problems	0.0010392	0.0139869	-0.00813352	0.88	1.32715	1.70026	1.04746	0	1.32819	1.70339	1.05085	0	0.000351492	0.0104723	-0.00581294	0.88
mrisdp_511	cbcl_scr_syn_anxdep_t	Breathing problems	0.0048711	0.0159842	-0.00511406	0.3	1.31251	1.59164	1.01863	0	1.31738	1.60073	1.02628	0	0.00346604	0.0131159	-0.00411206	0.3
mrisdp_512	cbcl_scr_syn_anxdep_t	Breathing problems	0.00308204	0.0147021	-0.00791405	0.58	1.29601	1.59834	1.01608	0	1.2991	1.601	1.02236	0	0.00181401	0.0113354	-0.00649011	0.58
mrisdp_513	cbcl_scr_syn_anxdep_t	Breathing problems	-0.000976159	0.0094233	-0.00999018	0.68	1.31818	1.59536	0.996668	0	1.31721	1.59262	0.994938	0	-0.000818313	0.00722476	-0.0077967	0.68
mrisdp_514	cbcl_scr_syn_anxdep_t	Breathing problems	0.00345496	0.0144176	-0.00544502	0.4	1.29258	1.54159	1.05842	0	1.29604	1.54105	1.06333	0	0.00217431	0.0107165	-0.00421509	0.4
mrisdp_515	cbcl_scr_syn_anxdep_t	Breathing problems	0.000379808	0.00645785	-0.00774616	0.84	1.33362	1.61239	1.08851	0	1.334	1.61543	1.08699	0	0.000370023	0.00466061	-0.00527764	0.84
mrisdp_516	cbcl_scr_syn_anxdep_t	Breathing problems	0.00263422	0.0133558	-0.00726327	0.54	1.33892	1.64156	1.01261	0	1.34156	1.64381	1.01301	0	0.00161877	0.00985727	-0.00529831	0.54
mrisdp_517	cbcl_scr_syn_anxdep_t	Breathing problems	0.000446554	0.00666605	-0.00340324	0.86	1.33844	1.59684	1.0433	0	1.33888	1.59686	1.04403	0	0.000101698	0.00479389	-0.00253093	0.86
mrisdp_518	cbcl_scr_syn_anxdep_t	Breathing problems	0.00550174	0.0164228	-0.00155354	0.18	1.30535	1.59796	0.919552	0	1.31085	1.6028	0.924552	0	0.00379165	0.01297	-0.00102487	0.18
mrisdp_519	cbcl_scr_syn_anxdep_t	Breathing problems	-0.00143892	0.00541583	-0.0100888	0.52	1.33345	1.62083	0.986584	0	1.33201	1.62224	0.985374	0	-0.000520715	0.00448653	-0.00763449	0.52
mrisdp_520	cbcl_scr_syn_anxdep_t	Breathing problems	0.00506245	0.0191006	-0.00216308	0.22	1.33638	1.67258	0.967399	0	1.34145	1.67732	0.971368	0	0.00308316	0.0154466	-0.00176506	0.22
mrisdp_521	cbcl_scr_syn_anxdep_t	Breathing problems	0.00131512	0.008442	-0.00320932	0.7	1.3322	1.61129	0.93005	0	1.33351	1.61146	0.933173	0	0.000590965	0.00731734	-0.002304	0.7
mrisdp_522	cbcl_scr_syn_anxdep_t	Breathing problems	0.000657699	0.0068986	-0.00584937	0.98	1.32544	1.57587	0.978505	0	1.3261	1.57196	0.980796	0	7.84951e-06	0.00489122	-0.00388092	0.98
mrisdp_523	cbcl_scr_syn_anxdep_t	Breathing problems	-0.000212502	0.0078792	-0.00543637	0.96	1.31455	1.59069	0.990201	0	1.31434	1.59082	0.990797	0	-6.8584e-05	0.00561428	-0.0050916	0.96
mrisdp_524	cbcl_scr_syn_anxdep_t	Breathing problems	0.00529743	0.0155024	-0.00150991	0.14	1.31875	1.57878	1.12726	0	1.32405	1.58528	1.12883	0	0.00349035	0.0128429	-0.00104574	0.14
mrisdp_525	cbcl_scr_syn_anxdep_t	Breathing problems	0.0015837	0.0131342	-0.00727404	0.82	1.33825	1.65334	1.01085	0	1.33983	1.65359	1.01106	0	0.000962925	0.00997568	-0.0049743	0.82
mrisdp_526	cbcl_scr_syn_anxdep_t	Breathing problems	0.00526345	0.0195391	-0.00369452	0.36	1.35595	1.63989	1.04148	0	1.36121	1.64148	1.04106	0	0.00313448	0.0144836	-0.00248886	0.36
mrisdp_527	cbcl_scr_syn_anxdep_t	Breathing problems	9.64429e-05	0.00584768	-0.00628793	0.94	1.30696	1.57347	0.985513	0	1.30705	1.57536	0.987765	0	1.05383e-05	0.00494675	-0.00510866	0.94
mrisdp_528	cbcl_scr_syn_anxdep_t	Breathing problems	0.000798809	0.00756953	-0.00394611	0.76	1.32824	1.5833	0.989096	0	1.32904	1.5837	0.991538	0	0.000305278	0.00594541	-0.00320146	0.76
mrisdp_529	cbcl_scr_syn_anxdep_t	Breathing problems	-0.000110541	0.00395237	-0.00379061	0.9	1.29684	1.57778	1.03075	0	1.29673	1.57978	1.0309	0	-6.42345e-05	0.00287379	-0.00274951	0.9
mrisdp_530	cbcl_scr_syn_anxdep_t	Breathing problems	0.00194599	0.0125256	-0.00460969	0.74	1.32448	1.64879	1.05	0	1.32643	1.6499	1.05185	0	0.0009797	0.00990762	-0.00359404	0.74
mrisdp_531	cbcl_scr_syn_anxdep_t	Breathing problems	0.00562866	0.0198858	-0.00574717	0.42	1.29994	1.59241	0.990782	0	1.30557	1.59018	0.996014	0	0.0047388	0.0151493	-0.0041557	0.42
mrisdp_532	cbcl_scr_syn_anxdep_t	Breathing problems	0.00519679	0.0153443	-0.0014538	0.2	1.32523	1.63964	1.05599	0	1.33043	1.64399	1.05989	0	0.00301667	0.0114024	-0.00109706	0.2
mrisdp_533	cbcl_scr_syn_anxdep_t	Breathing problems	0.00766796	0.0200302	-0.00100052	0.08	1.31321	1.58439	1.00076	0	1.32088	1.59025	1.0202	0	0.0048355	0.015906	-0.000681146	0.08
mrisdp_534	cbcl_scr_syn_anxdep_t	Breathing problems	0.00607608	0.0211167	-0.00425449	0.26	1.33246	1.61354	1.06425	0	1.33853	1.61979	1.06859	0	0.00427817	0.0173426	-0.00335645	0.26
mrisdp_535	cbcl_scr_syn_anxdep_t	Breathing problems	0.00717365	0.017951	-0.000899716	0.1	1.30645	1.67748	1.07005	0	1.31362	1.6838	1.07614	0	0.0049965	0.0144379	-0.000588368	0.1
mrisdp_536	cbcl_scr_syn_anxdep_t	Breathing problems	0.00108848	0.00587468	-0.00333638	0.7	1.30488	1.58668	0.972139	0	1.30596	1.58608	0.975839	0	0.000377095	0.00548325	-0.00298921	0.7
mrisdp_537	cbcl_scr_syn_anxdep_t	Breathing problems	0.000145486	0.00406422	-0.00344043	0.96	1.32042	1.65094	1.0448	0	1.32057	1.6505	1.04414	0	2.1331e-05	0.00318561	-0.00250342	0.96
mrisdp_538	cbcl_scr_syn_anxdep_t	Breathing problems	0.00415012	0.0139031	-0.00279349	0.24	1.33209	1.70192	1.09791	0	1.33624	1.70634	1.09764	0	0.00268751	0.0110298	-0.00223909	0.24
mrisdp_539	cbcl_scr_syn_anxdep_t	Breathing problems	0.00109994	0.00911632	-0.00540498	0.7	1.27833	1.58179	1.00907	0	1.27943	1.58295	1.0085	0	0.000695072	0.00663102	-0.004118	0.7
mrisdp_540	cbcl_scr_syn_anxdep_t	Breathing problems	-0.000675939	0.00678609	-0.00825424	0.74	1.33635	1.68562	1.03221	0	1.33567	1.68308	1.03058	0	-0.000278501	0.00485097	-0.00678692	0.74
mrisdp_541	cbcl_scr_syn_anxdep_t	Breathing problems	0.000391957	0.00737996	-0.00484328	0.98	1.32556	1.63618	1.01322	0	1.32595	1.63683	1.01276	0	1.0594e-05	0.00539337	-0.00332608	0.98
mrisdp_542	cbcl_scr_syn_anxdep_t	Breathing problems	0.00346674	0.011621	-0.00146044	0.24	1.32985	1.62233	1.05213	0	1.33332	1.62591	1.05695	0	0.00175247	0.00875121	-0.00105194	0.24
mrisdp_543	cbcl_scr_syn_anxdep_t	Breathing problems	0.0199072	0.0396727	0.0063057	0	1.28905	1.51857	1.02105	0	1.30896	1.5337	1.04912	0	0.0133863	0.0366683	0.00517037	0
mrisdp_544	cbcl_scr_syn_anxdep_t	Breathing problems	0.00609998	0.0178347	-0.00219623	0.2	1.31241	1.63411	1.0638	0	1.31851	1.6382	1.06597	0	0.004149	0.0145553	-0.00175509	0.2
mrisdp_545	cbcl_scr_syn_anxdep_t	Breathing problems	0.0100586	0.0307013	-0.00178663	0.08	1.30387	1.5756	1.04168	0	1.31393	1.58786	1.04989	0	0.00683772	0.0216892	-0.00124074	0.08
mrisdp_546	cbcl_scr_syn_anxdep_t	Breathing problems	0.00824886	0.0234257	-0.00163203	0.14	1.32818	1.63739	0.987489	0	1.33643	1.64638	0.994606	0	0.00531342	0.0194534	-0.00134572	0.14
mrisdp_547	cbcl_scr_syn_anxdep_t	Breathing problems	0.00417706	0.0159423	-0.00271355	0.32	1.33367	1.69782	1.01276	0	1.33785	1.70036	1.01601	0	0.00266983	0.0116428	-0.00235026	0.32
mrisdp_548	cbcl_scr_syn_anxdep_t	Breathing problems	0.00363138	0.0138282	-0.00346182	0.46	1.30694	1.61839	1.00363	0	1.31057	1.61897	1.00306	0	0.00191867	0.0108064	-0.00310233	0.46
mrisdp_549	cbcl_scr_syn_anxdep_t	Breathing problems	0.00164476	0.0113345	-0.00249368	0.68	1.30125	1.60577	1.02383	0	1.30289	1.60623	1.02427	0	0.00055655	0.00784963	-0.00207512	0.68
mrisdp_550	cbcl_scr_syn_anxdep_t	Breathing problems	0.00184165	0.01176	-0.00590847	0.78	1.30638	1.57191	1.00938	0	1.30822	1.57462	1.00772	0	0.000784932	0.0105323	-0.00496922	0.78
mrisdp_551	cbcl_scr_syn_anxdep_t	Breathing problems	0.012877	0.0301073	-0.00404067	0.1	1.3181	1.5727	1.04047	0	1.33097	1.58195	1.06011	0	0.00951811	0.0239278	-0.00281632	0.1
mrisdp_552	cbcl_scr_syn_anxdep_t	Breathing problems	0.00433284	0.0134539	-0.00233989	0.26	1.30406	1.64147	1.0557	0	1.30839	1.64872	1.0569	0	0.00243934	0.010975	-0.00206111	0.26
mrisdp_553	cbcl_scr_syn_anxdep_t	Breathing problems	0.00661773	0.0199437	-0.00278735	0.22	1.32788	1.61296	1.04714	0	1.33449	1.61291	1.05619	0	0.00443201	0.0162149	-0.00235945	0.22
mrisdp_554	cbcl_scr_syn_anxdep_t	Breathing problems	0.00435459	0.0155626	-0.00217436	0.28	1.31739	1.59234	0.986366	0	1.32174	1.59596	0.99086	0	0.00276153	0.0113322	-0.00162922	0.28
mrisdp_555	cbcl_scr_syn_anxdep_t	Breathing problems	0.0120136	0.0306006	0.000518639	0.04	1.30148	1.66074	1.01251	0	1.3135	1.67046	1.02335	0	0.00841663	0.0248619	0.000386818	0.04
mrisdp_556	cbcl_scr_syn_anxdep_t	Breathing problems	0.00951228	0.024488	-0.00075475	0.06	1.30271	1.57582	0.991353	0	1.31222	1.58343	1.00606	0	0.00667375	0.0192593	-0.000447324	0.06
mrisdp_557	cbcl_scr_syn_anxdep_t	Breathing problems	0.00427381	0.0152791	-0.00142601	0.2	1.31684	1.61144	1.00418	0	1.32111	1.61383	1.00778	0	0.00278239	0.0122022	-0.00111944	0.2
mrisdp_558	cbcl_scr_syn_anxdep_t	Breathing problems	4.11603e-05	0.00412303	-0.00393355	1	1.30683	1.55721	1.02463	0	1.30687	1.55787	1.02279	0	1.92214e-06	0.00318176	-0.0030707	1
mrisdp_559	cbcl_scr_syn_anxdep_t	Breathing problems	0.00324767	0.0149028	-0.0050116	0.5	1.32132	1.62519	0.978934	0	1.32457	1.63108	0.981627	0	0.00171127	0.0117868	-0.00344291	0.5
mrisdp_560	cbcl_scr_syn_anxdep_t	Breathing problems	0.000947434	0.0094712	-0.00708264	0.82	1.3319	1.59592	1.00629	0	1.33285	1.59691	1.00764	0	0.000266749	0.00730001	-0.00544892	0.82
mrisdp_561	cbcl_scr_syn_anxdep_t	Breathing problems	0.00378495	0.013803	-0.00197791	0.26	1.34896	1.61817	1.11624	0	1.35274	1.6231	1.11802	0	0.00215193	0.0110154	-0.00146664	0.26
mrisdp_562	cbcl_scr_syn_anxdep_t	Breathing problems	0.00333645	0.0112717	-0.0026092	0.44	1.29111	1.60981	1.02694	0	1.29445	1.61388	1.03201	0	0.00257494	0.00983196	-0.00210643	0.44
mrisdp_563	cbcl_scr_syn_anxdep_t	Breathing problems	0.00150916	0.00869556	-0.00365229	0.64	1.31656	1.56462	1.04547	0	1.31807	1.56503	1.04984	0	0.000362807	0.00709405	-0.00297557	0.64
mrisdp_564	cbcl_scr_syn_anxdep_t	Breathing problems	0.00993379	0.0257604	-0.0057307	0.18	1.31613	1.59127	1.01962	0	1.32606	1.60563	1.0333	0	0.0072192	0.0190667	-0.00498221	0.18
mrisdp_565	cbcl_scr_syn_anxdep_t	Breathing problems	0.0140726	0.0297148	0.00216138	0	1.32789	1.6292	1.06661	0	1.34197	1.6385	1.08617	0	0.0100612	0.0236273	0.00164036	0
mrisdp_566	cbcl_scr_syn_anxdep_t	Breathing problems	0.000734081	0.00918722	-0.00774401	0.8	1.32858	1.58913	1.00891	0	1.32931	1.58821	1.00742	0	0.000250966	0.00657771	-0.00617299	0.8
mrisdp_567	cbcl_scr_syn_anxdep_t	Breathing problems	0.000720378	0.00676854	-0.00538087	0.74	1.29126	1.58482	1.04937	0	1.29198	1.58629	1.05808	0	0.000252019	0.00519699	-0.00382334	0.74
mrisdp_568	cbcl_scr_syn_anxdep_t	Breathing problems	0.00093984	0.00756245	-0.00402891	0.62	1.32048	1.59751	0.969532	0	1.32142	1.59733	0.970131	0	0.000522109	0.0062187	-0.00298767	0.62
mrisdp_569	cbcl_scr_syn_anxdep_t	Breathing problems	0.000320158	0.00522512	-0.00445277	0.84	1.33004	1.64049	1.02397	0	1.33036	1.6404	1.02345	0	7.93756e-05	0.00396373	-0.00364206	0.84
mrisdp_570	cbcl_scr_syn_anxdep_t	Breathing problems	0.000455678	0.00651306	-0.00713162	0.82	1.33002	1.64199	1.05806	0	1.33048	1.64392	1.05761	0	0.00027311	0.00512897	-0.00463855	0.82
mrisdp_571	cbcl_scr_syn_anxdep_t	Breathing problems	0.000157049	0.00439478	-0.00516617	0.94	1.31428	1.65166	0.9546	0	1.31444	1.65076	0.958645	0	6.34056e-05	0.00386623	-0.00354483	0.94
mrisdp_572	cbcl_scr_syn_anxdep_t	Breathing problems	0.00331263	0.0113165	-0.00472831	0.34	1.35275	1.65771	1.06413	0	1.35607	1.66333	1.07175	0	0.00211541	0.00856747	-0.00374027	0.34
mrisdp_573	cbcl_scr_syn_anxdep_t	Breathing problems	0.0117625	0.0279283	0.000276855	0.04	1.30846	1.59265	1.00553	0	1.32022	1.59699	1.0125	0	0.00858027	0.0209629	0.00019582	0.04
mrisdp_574	cbcl_scr_syn_anxdep_t	Breathing problems	0.00240561	0.0102889	-0.00366021	0.4	1.33548	1.64947	1.00755	0	1.33789	1.65722	1.01131	0	0.00180221	0.00726239	-0.00287124	0.4
mrisdp_575	cbcl_scr_syn_anxdep_t	Breathing problems	0.00374415	0.0193704	-0.00836712	0.4	1.32934	1.57131	1.07853	0	1.33308	1.57478	1.08615	0	0.00199151	0.0156109	-0.00690567	0.4
mrisdp_576	cbcl_scr_syn_anxdep_t	Breathing problems	0.00386934	0.0172662	-0.00761635	0.5	1.33157	1.6062	1.0922	0	1.33544	1.61479	1.09734	0	0.00252251	0.0110326	-0.00521859	0.5
mrisdp_577	cbcl_scr_syn_anxdep_t	Breathing problems	0.00427985	0.017432	-0.0039811	0.34	1.34905	1.63426	1.05669	0	1.35333	1.64222	1.05857	0	0.00219685	0.012649	-0.00301391	0.34
mrisdp_578	cbcl_scr_syn_anxdep_t	Breathing problems	-0.000266371	0.00503979	-0.00853021	0.98	1.29746	1.62454	1.01114	0	1.29719	1.6253	1.00894	0	3.91405e-05	0.00402537	-0.00635465	0.98
mrisdp_579	cbcl_scr_syn_anxdep_t	Breathing problems	0.00617378	0.0191378	-0.0060463	0.26	1.30299	1.62146	1.01175	0	1.30917	1.62837	1.02451	0	0.00437226	0.0161639	-0.00455902	0.26
mrisdp_580	cbcl_scr_syn_anxdep_t	Breathing problems	0.00229999	0.0142286	-0.00450442	0.56	1.28931	1.52323	1.01385	0	1.29161	1.5271	1.01449	0	0.00104799	0.0109388	-0.00353103	0.56
mrisdp_581	cbcl_scr_syn_anxdep_t	Breathing problems	0.00711945	0.0209708	-0.00140142	0.14	1.28785	1.55856	0.991309	0	1.29497	1.56177	0.987683	0	0.00490623	0.0163229	-0.0010293	0.14
mrisdp_582	cbcl_scr_syn_anxdep_t	Breathing problems	-0.000843796	0.00691103	-0.0100831	0.86	1.32335	1.55594	1.10724	0	1.32251	1.5588	1.11037	0	-0.000239615	0.00517193	-0.00715859	0.86
mrisdp_583	cbcl_scr_syn_anxdep_t	Breathing problems	-0.00137999	0.00849469	-0.0125592	0.68	1.31647	1.57717	0.976404	0	1.31509	1.57565	0.974081	0	-0.000852487	0.0059289	-0.00904209	0.68
mrisdp_584	cbcl_scr_syn_anxdep_t	Breathing problems	0.000170205	0.00664693	-0.00596526	0.96	1.33644	1.69564	1.05003	0	1.33661	1.69503	1.04793	0	3.33312e-05	0.00470699	-0.00503474	0.96
mrisdp_585	cbcl_scr_syn_anxdep_t	Breathing problems	0.00407371	0.0144326	-0.00706341	0.48	1.31474	1.60349	0.997396	0	1.31881	1.61001	0.998044	0	0.00276253	0.0121615	-0.0050895	0.48
mrisdp_586	cbcl_scr_syn_anxdep_t	Breathing problems	0.00961888	0.0204067	-0.00136838	0.1	1.32794	1.59565	0.964026	0	1.33756	1.59926	0.974666	0	0.00721578	0.0181065	-0.00101262	0.1
mrisdp_587	cbcl_scr_syn_anxdep_t	Breathing problems	-0.000323625	0.0104484	-0.0101097	0.9	1.30768	1.65253	0.977409	0	1.30736	1.65267	0.980227	0	-0.000331772	0.00945813	-0.00784277	0.9
mrisdp_588	cbcl_scr_syn_anxdep_t	Breathing problems	0.00522282	0.0159672	-0.00520597	0.34	1.34518	1.58166	1.0312	0	1.3504	1.58412	1.03213	0	0.00318404	0.0125789	-0.00367624	0.34
mrisdp_589	cbcl_scr_syn_anxdep_t	Breathing problems	0.00243668	0.00904541	-0.00365957	0.46	1.3097	1.63932	1.04302	0	1.31213	1.63984	1.04407	0	0.00139451	0.00732301	-0.00250124	0.46
mrisdp_590	cbcl_scr_syn_anxdep_t	Breathing problems	0.0033547	0.0148331	-0.00538647	0.5	1.34159	1.62845	1.07994	0	1.34494	1.62982	1.08993	0	0.0020635	0.0123974	-0.00420389	0.5
mrisdp_591	cbcl_scr_syn_anxdep_t	Breathing problems	0.0047721	0.0156369	-0.00279668	0.3	1.29649	1.53876	1.04732	0	1.30126	1.54067	1.05064	0	0.00329183	0.0109972	-0.0020228	0.3
mrisdp_592	cbcl_scr_syn_anxdep_t	Breathing problems	0.00522325	0.0147371	-0.00143904	0.12	1.30133	1.58773	1.00457	0	1.30655	1.59069	1.01111	0	0.00370371	0.0112029	-0.00108812	0.12
mrisdp_593	cbcl_scr_syn_anxdep_t	Breathing problems	-0.000205826	0.00435493	-0.00525702	0.92	1.33351	1.63907	1.02769	0	1.3333	1.63935	1.02582	0	-9.94088e-06	0.00291167	-0.00410443	0.92
mrisdp_594	cbcl_scr_syn_anxdep_t	Breathing problems	0.00210073	0.0125559	-0.00684566	0.52	1.29144	1.51776	1.0123	0	1.29354	1.51862	1.01189	0	0.00127878	0.00991608	-0.00494826	0.52
mrisdp_595	cbcl_scr_syn_anxdep_t	Breathing problems	-0.000722089	0.00727372	-0.010468	0.84	1.33796	1.69829	1.01962	0	1.33724	1.69897	1.01936	0	-0.000429826	0.00557054	-0.00762066	0.84
mrisdp_596	cbcl_scr_syn_anxdep_t	Breathing problems	0.000962521	0.00668882	-0.00566878	0.76	1.32775	1.5943	1.05318	0	1.32871	1.59443	1.05199	0	0.000451123	0.00487629	-0.00437331	0.76
mrisdp_597	cbcl_scr_syn_anxdep_t	Breathing problems	-0.000334453	0.00548991	-0.00575001	0.94	1.32463	1.63349	1.05709	0	1.3243	1.63268	1.05662	0	-2.34671e-05	0.00392431	-0.0043266	0.94
mrisdp_598	cbcl_scr_syn_anxdep_t	Breathing problems	0.00382585	0.01562	-0.00506458	0.42	1.30323	1.56922	1.024	0	1.30705	1.57015	1.02632	0	0.00233878	0.0115864	-0.0038181	0.42
mrisdp_599	cbcl_scr_syn_anxdep_t	Breathing problems	-0.00144041	0.0158262	-0.0244874	0.96	1.30171	1.57044	0.97469	0	1.30027	1.56572	0.980488	0	-0.000655271	0.014821	-0.0197141	0.96
mrisdp_600	cbcl_scr_syn_anxdep_t	Breathing problems	0.0116072	0.0310393	0.00115268	0.04	1.3321	1.59842	1.0221	0	1.34371	1.60903	1.04429	0	0.00753436	0.0249444	0.00082548	0.04
mrisdp_601	cbcl_scr_syn_anxdep_t	Breathing problems	-0.0011433	0.00402645	-0.0128878	0.66	1.32829	1.6063	1.02048	0	1.32715	1.60282	1.01803	0	-0.000397193	0.00283646	-0.00951241	0.66
mrisdp_602	cbcl_scr_syn_anxdep_t	Breathing problems	0.0178833	0.0333223	0.00175696	0.02	1.2927	1.61749	0.9879	0	1.31058	1.63338	1.00322	0	0.0134983	0.0280468	0.00135747	0.02
mrisdp_603	cbcl_scr_syn_anxdep_t	Breathing problems	0.0200712	0.0376807	0.00447031	0	1.30588	1.545	1.01727	0	1.32595	1.5658	1.03316	0	0.0150962	0.0302257	0.00331319	0
mrisdp_604	cbcl_scr_syn_anxdep_t	Breathing problems	0.0206774	0.0404569	0.00649332	0	1.30071	1.66071	0.995635	0	1.32139	1.67285	1.01562	0	0.0146377	0.0344499	0.00488762	0
mrisdp_454	cbcl_scr_syn_attention_t	Breathing problems	0.0012354	0.0144329	-0.0114231	0.82	1.28349	1.63104	1.00027	0	1.28472	1.63277	1.00151	0	0.00104292	0.0110701	-0.00917308	0.82
mrisdp_455	cbcl_scr_syn_attention_t	Breathing problems	0.0148982	0.0335131	0.00215281	0.04	1.28606	1.54284	1.01212	0	1.30095	1.56134	1.0286	0	0.0105143	0.0304247	0.00147085	0.04
mrisdp_456	cbcl_scr_syn_attention_t	Breathing problems	0.0160102	0.0328021	0.0014462	0.04	1.26325	1.50239	0.998575	0	1.27926	1.51624	1.01066	0	0.0119585	0.0275902	0.00103453	0.04
mrisdp_457	cbcl_scr_syn_attention_t	Breathing problems	0.0172379	0.0385416	0.002691	0	1.25415	1.55865	0.989529	0	1.27139	1.56968	1.00716	0	0.0113473	0.032971	0.00263822	0
mrisdp_458	cbcl_scr_syn_attention_t	Breathing problems	0.00653498	0.0212246	-0.00627293	0.32	1.26832	1.60063	0.993529	0	1.27485	1.609	1.00617	0	0.00450622	0.0187484	-0.00532676	0.32
mrisdp_459	cbcl_scr_syn_attention_t	Breathing problems	0.026969	0.0568341	0.00659054	0	1.23711	1.49296	0.903952	0	1.26407	1.52069	0.932493	0	0.019297	0.0416758	0.00619643	0
mrisdp_460	cbcl_scr_syn_attention_t	Breathing problems	0.0184299	0.0466541	-0.005986	0.14	1.23618	1.53507	0.874286	0	1.25461	1.55412	0.895059	0	0.0144846	0.0354284	-0.00554438	0.14
mrisdp_461	cbcl_scr_syn_attention_t	Breathing problems	0.0117553	0.0333668	-0.00358197	0.2	1.27611	1.58561	1.04244	0	1.28786	1.59276	1.04624	0	0.00803404	0.028108	-0.00307921	0.2
mrisdp_462	cbcl_scr_syn_attention_t	Breathing problems	0.0111249	0.0281848	-0.000683947	0.12	1.2557	1.58388	0.955513	0	1.26682	1.59133	0.971814	0	0.00791375	0.0239183	-0.000602762	0.12
mrisdp_463	cbcl_scr_syn_attention_t	Breathing problems	0.00238354	0.0119255	-0.00451419	0.48	1.28532	1.59736	1.03846	0	1.2877	1.59689	1.03718	0	0.0012662	0.0089168	-0.00379397	0.48
mrisdp_464	cbcl_scr_syn_attention_t	Breathing problems	-0.0028828	0.0101789	-0.0167327	0.48	1.28411	1.57208	1.00853	0	1.28122	1.57418	1.00575	0	-0.0021031	0.00790226	-0.0130745	0.48
mrisdp_465	cbcl_scr_syn_attention_t	Breathing problems	0.0149918	0.0357754	0.0013838	0	1.23671	1.58396	0.947258	0	1.2517	1.59248	0.962751	0	0.0111752	0.0275039	0.00113307	0
mrisdp_466	cbcl_scr_syn_attention_t	Breathing problems	0.00287356	0.0195425	-0.0109481	0.68	1.26338	1.56776	0.952287	0	1.26625	1.57404	0.947726	0	0.00177296	0.0165872	-0.00762284	0.68
mrisdp_467	cbcl_scr_syn_attention_t	Breathing problems	0.00989866	0.0245417	-0.00453126	0.2	1.302	1.574	1.04342	0	1.3119	1.57821	1.04973	0	0.00726086	0.019875	-0.00379687	0.2
mrisdp_468	cbcl_scr_syn_attention_t	Breathing problems	0.0131096	0.0364543	-0.0098001	0.24	1.24386	1.57337	0.939351	0	1.25697	1.5841	0.950862	0	0.00939407	0.0269353	-0.00804306	0.24
mrisdp_469	cbcl_scr_syn_attention_t	Breathing problems	0.0265628	0.053686	0.00432408	0.02	1.25592	1.51638	0.919464	0	1.28248	1.54427	0.953175	0	0.0199886	0.0410564	0.00366838	0.02
mrisdp_470	cbcl_scr_syn_attention_t	Breathing problems	0.00344683	0.0140816	-0.00478708	0.42	1.27706	1.58353	0.984758	0	1.28051	1.58545	0.987424	0	0.00231781	0.0122945	-0.00446739	0.42
mrisdp_471	cbcl_scr_syn_attention_t	Breathing problems	0.0123381	0.0342383	-0.00980044	0.24	1.25669	1.56679	0.94494	0	1.26902	1.57579	0.951662	0	0.00981764	0.0284473	-0.00861357	0.24
mrisdp_472	cbcl_scr_syn_attention_t	Breathing problems	0.0158926	0.0392667	-0.00267444	0.12	1.28761	1.5789	0.968614	0	1.3035	1.60468	0.990116	0	0.011498	0.0286295	-0.00271973	0.12
mrisdp_473	cbcl_scr_syn_attention_t	Breathing problems	0.00528064	0.0168055	-0.00544749	0.36	1.22908	1.48853	1.00328	0	1.23436	1.4974	1.00797	0	0.0041201	0.0148499	-0.00455088	0.36
mrisdp_474	cbcl_scr_syn_attention_t	Breathing problems	0.0113707	0.0320614	-0.0100403	0.22	1.27235	1.53585	1.02587	0	1.28372	1.54171	1.0358	0	0.00850089	0.0251636	-0.00827506	0.22
mrisdp_475	cbcl_scr_syn_attention_t	Breathing problems	0.0104842	0.0298228	-0.00365091	0.18	1.2912	1.5554	1.02065	0	1.30168	1.56101	1.02914	0	0.0079082	0.0242256	-0.0028038	0.18
mrisdp_476	cbcl_scr_syn_attention_t	Breathing problems	0.00757625	0.0254072	-0.00948696	0.36	1.25136	1.59543	0.981052	0	1.25893	1.59861	0.986037	0	0.00543963	0.0191186	-0.0101343	0.36
mrisdp_477	cbcl_scr_syn_attention_t	Breathing problems	0.017957	0.0437044	-0.000600786	0.08	1.27038	1.5709	0.97701	0	1.28834	1.60924	0.998742	0	0.0129875	0.0358482	-0.000553496	0.08
mrisdp_478	cbcl_scr_syn_attention_t	Breathing problems	0.00159873	0.0259485	-0.0183667	0.84	1.27578	1.60245	0.998749	0	1.27738	1.60844	1.00141	0	0.00174891	0.0215409	-0.014004	0.84
mrisdp_479	cbcl_scr_syn_attention_t	Breathing problems	0.00880444	0.0272931	-0.0100109	0.34	1.2822	1.58383	0.967436	0	1.291	1.59884	0.972808	0	0.00606538	0.0218761	-0.00816253	0.34
mrisdp_480	cbcl_scr_syn_attention_t	Breathing problems	0.00771367	0.0240654	-0.00872149	0.42	1.27267	1.56268	0.979813	0	1.28039	1.56699	0.9891	0	0.00575677	0.021705	-0.0069867	0.42
mrisdp_481	cbcl_scr_syn_attention_t	Breathing problems	0.0270436	0.0473755	0.00964826	0	1.24561	1.54173	0.990843	0	1.27265	1.57355	1.01801	0	0.0207737	0.0379985	0.0062436	0
mrisdp_482	cbcl_scr_syn_attention_t	Breathing problems	0.0154225	0.0377916	-0.00239633	0.16	1.28198	1.60411	1.04389	0	1.2974	1.61704	1.0596	0	0.0112363	0.0284173	-0.00188022	0.16
mrisdp_483	cbcl_scr_syn_attention_t	Breathing problems	0.0147418	0.0388539	-0.000137778	0.08	1.23595	1.57119	0.896921	0	1.25069	1.58844	0.922698	0	0.0105905	0.0345923	-0.000119216	0.08
mrisdp_484	cbcl_scr_syn_attention_t	Breathing problems	0.00253066	0.0159414	-0.0102142	0.7	1.2714	1.59297	0.966174	0	1.27393	1.60061	0.962528	0	0.0023772	0.013039	-0.0103293	0.7
mrisdp_485	cbcl_scr_syn_attention_t	Breathing problems	0.00118226	0.0138161	-0.00894656	0.9	1.2656	1.57552	0.906266	0	1.26679	1.5765	0.910596	0	0.00053351	0.0118237	-0.00726871	0.9
mrisdp_486	cbcl_scr_syn_attention_t	Breathing problems	0.0055903	0.016348	-0.00189708	0.1	1.26932	1.58334	1.01142	0	1.27491	1.58863	1.01489	0	0.00361121	0.0134301	-0.00161609	0.1
mrisdp_487	cbcl_scr_syn_attention_t	Breathing problems	0.0238952	0.0482194	0.00752778	0	1.25567	1.47536	0.87548	0	1.27957	1.50964	0.919279	0	0.0176522	0.0395006	0.0064313	0
mrisdp_488	cbcl_scr_syn_attention_t	Breathing problems	0.00872199	0.026769	-0.00203343	0.2	1.26133	1.51859	0.983176	0	1.27005	1.52339	0.997002	0	0.00570179	0.02221	-0.00177016	0.2
mrisdp_489	cbcl_scr_syn_attention_t	Breathing problems	0.00833114	0.0227591	-0.00423872	0.28	1.24304	1.55002	0.994949	0	1.25137	1.55901	0.9961	0	0.00642361	0.0186734	-0.00370286	0.28
mrisdp_490	cbcl_scr_syn_attention_t	Breathing problems	0.00978973	0.0280405	-0.0086514	0.24	1.28054	1.55833	0.984943	0	1.29033	1.56101	1.00647	0	0.00770181	0.0212821	-0.00645935	0.24
mrisdp_491	cbcl_scr_syn_attention_t	Breathing problems	0.0179531	0.0426947	-0.00362695	0.1	1.24594	1.53619	0.967253	0	1.2639	1.5471	0.983365	0	0.0140853	0.0327927	-0.00303143	0.1
mrisdp_492	cbcl_scr_syn_attention_t	Breathing problems	-0.00263096	0.00464895	-0.0146371	0.58	1.27182	1.51957	0.960449	0	1.26918	1.51605	0.952547	0	-0.00137298	0.00373627	-0.0114597	0.58
mrisdp_493	cbcl_scr_syn_attention_t	Breathing problems	-0.00649377	0.0066967	-0.0235414	0.34	1.30406	1.58211	0.966467	0	1.29757	1.57189	0.963983	0	-0.00510133	0.00504385	-0.0196202	0.34
mrisdp_494	cbcl_scr_syn_attention_t	Breathing problems	0.00885425	0.0275677	-0.00275805	0.16	1.24211	1.54511	0.942898	0	1.25096	1.5503	0.949179	0	0.0062688	0.0207844	-0.00221085	0.16
mrisdp_495	cbcl_scr_syn_attention_t	Breathing problems	0.00126036	0.013526	-0.0100192	0.76	1.25297	1.55173	0.92927	0	1.25423	1.5554	0.925624	0	0.000909276	0.0109941	-0.00868569	0.76
mrisdp_496	cbcl_scr_syn_attention_t	Breathing problems	0.00977658	0.0212318	-0.00227712	0.16	1.26525	1.55226	0.986891	0	1.27502	1.56301	0.996434	0	0.00816743	0.0171634	-0.00167385	0.16
mrisdp_497	cbcl_scr_syn_attention_t	Breathing problems	0.00729971	0.023717	-0.00598935	0.26	1.25269	1.57226	0.944268	0	1.25999	1.58601	0.954373	0	0.00489765	0.021143	-0.00518508	0.26
mrisdp_498	cbcl_scr_syn_attention_t	Breathing problems	0.00419509	0.0277955	-0.0161334	0.84	1.26934	1.52071	1.01191	0	1.27354	1.52032	1.01622	0	0.00245113	0.0232981	-0.0124236	0.84
mrisdp_499	cbcl_scr_syn_attention_t	Breathing problems	0.0153293	0.0338974	0.000310999	0.06	1.2475	1.57449	0.910062	0	1.26283	1.58842	0.917813	0	0.0118237	0.0294085	0.000256381	0.06
mrisdp_500	cbcl_scr_syn_attention_t	Breathing problems	0.0171632	0.0450885	-0.00541451	0.12	1.26464	1.52811	0.996844	0	1.28181	1.5546	1.01091	0	0.0123591	0.0360667	-0.00438063	0.12
mrisdp_501	cbcl_scr_syn_attention_t	Breathing problems	0.0132856	0.031124	-0.000173692	0.06	1.25678	1.58706	0.916269	0	1.27006	1.61288	0.925569	0	0.00957631	0.0249856	-0.0001443	0.06
mrisdp_502	cbcl_scr_syn_attention_t	Breathing problems	0.013376	0.0335443	-0.00530669	0.22	1.23449	1.54309	0.920499	0	1.24786	1.54503	0.925766	0	0.00998707	0.0300735	-0.0050442	0.22
mrisdp_503	cbcl_scr_syn_attention_t	Breathing problems	0.00338492	0.0164759	-0.0142435	0.66	1.27234	1.57986	0.93158	0	1.27572	1.58034	0.943049	0	0.00333467	0.014152	-0.0118098	0.66
mrisdp_504	cbcl_scr_syn_attention_t	Breathing problems	0.0146121	0.0322127	0.00449585	0.02	1.2501	1.50024	0.961678	0	1.26472	1.52114	0.969885	0	0.00990369	0.027207	0.00346047	0.02
mrisdp_505	cbcl_scr_syn_attention_t	Breathing problems	0.0184933	0.036748	0.00359438	0.02	1.26469	1.52389	1.01874	0	1.28318	1.54161	1.03277	0	0.0140081	0.0320321	0.00285527	0.02
mrisdp_506	cbcl_scr_syn_attention_t	Breathing problems	0.000256615	0.0143801	-0.0118401	1	1.27493	1.63784	1.00949	0	1.27518	1.64061	1.01507	0	1.11752e-07	0.0116509	-0.00906026	1
mrisdp_507	cbcl_scr_syn_attention_t	Breathing problems	0.0116869	0.0313043	-0.0074237	0.24	1.24947	1.56135	0.906103	0	1.26115	1.56801	0.91249	0	0.00887436	0.0248801	-0.00524577	0.24
mrisdp_508	cbcl_scr_syn_attention_t	Breathing problems	-0.000537372	0.00340731	-0.00553965	0.72	1.26464	1.58001	0.972342	0	1.2641	1.57607	0.972063	0	-0.000199196	0.0026266	-0.00390578	0.72
mrisdp_509	cbcl_scr_syn_attention_t	Breathing problems	-0.000596516	0.0120913	-0.0136736	0.94	1.28963	1.64472	1.01412	0	1.28903	1.65204	1.00899	0	-0.000433292	0.00880402	-0.0111195	0.94
mrisdp_510	cbcl_scr_syn_attention_t	Breathing problems	0.014663	0.0314369	0.00461155	0.02	1.25053	1.50343	0.97141	0	1.26519	1.51935	0.986393	0	0.0104399	0.024002	0.00329484	0.02
mrisdp_511	cbcl_scr_syn_attention_t	Breathing problems	0.00599331	0.0195548	-0.00490332	0.28	1.24752	1.54533	0.986701	0	1.25352	1.5487	0.990694	0	0.00459508	0.0157095	-0.00382295	0.28
mrisdp_512	cbcl_scr_syn_attention_t	Breathing problems	0.00729195	0.0204636	-0.00219168	0.2	1.27232	1.56594	0.918559	0	1.27961	1.5738	0.927346	0	0.00514868	0.0162274	-0.00171605	0.2
mrisdp_513	cbcl_scr_syn_attention_t	Breathing problems	-0.00214356	0.00878741	-0.0145446	0.78	1.28078	1.56101	0.968981	0	1.27864	1.55885	0.964802	0	-0.00122765	0.00671274	-0.0117513	0.78
mrisdp_514	cbcl_scr_syn_attention_t	Breathing problems	0.00859393	0.0295276	-0.0101224	0.3	1.23977	1.55931	0.980519	0	1.24837	1.55702	0.986341	0	0.00602936	0.0272151	-0.00928623	0.3
mrisdp_515	cbcl_scr_syn_attention_t	Breathing problems	0.00117123	0.017436	-0.0145168	0.98	1.28179	1.59141	0.990486	0	1.28296	1.59413	0.986224	0	0.000383408	0.0125233	-0.011092	0.98
mrisdp_516	cbcl_scr_syn_attention_t	Breathing problems	0.00575395	0.0224676	-0.0112918	0.44	1.24846	1.57726	0.896273	0	1.25422	1.59459	0.891732	0	0.00448496	0.0169199	-0.0113853	0.44
mrisdp_517	cbcl_scr_syn_attention_t	Breathing problems	0.00779918	0.027453	-0.0101107	0.34	1.27899	1.51871	1.03391	0	1.28679	1.53191	1.0387	0	0.00572909	0.0222804	-0.0079533	0.34
mrisdp_518	cbcl_scr_syn_attention_t	Breathing problems	0.0202353	0.0394653	0.00190375	0.02	1.25271	1.54381	0.994033	0	1.27295	1.56078	1.0103	0	0.0139434	0.0349483	0.00163414	0.02
mrisdp_519	cbcl_scr_syn_attention_t	Breathing problems	-0.00497684	0.00992725	-0.0200321	0.52	1.3101	1.58394	1.05857	0	1.30513	1.57045	1.05283	0	-0.0040942	0.00722387	-0.0155266	0.52
mrisdp_520	cbcl_scr_syn_attention_t	Breathing problems	0.0116831	0.0305657	-0.00249203	0.22	1.23679	1.5335	0.971866	0	1.24847	1.55098	0.983039	0	0.00926374	0.0226295	-0.00193468	0.22
mrisdp_521	cbcl_scr_syn_attention_t	Breathing problems	0.00803046	0.024354	-0.00337311	0.22	1.24137	1.54159	0.983332	0	1.2494	1.55188	0.989921	0	0.00565563	0.0201423	-0.00274569	0.22
mrisdp_522	cbcl_scr_syn_attention_t	Breathing problems	0.00267192	0.0143847	-0.00484954	0.46	1.26379	1.56389	0.902476	0	1.26646	1.56704	0.905966	0	0.00152816	0.0106483	-0.00375674	0.46
mrisdp_523	cbcl_scr_syn_attention_t	Breathing problems	0.000113473	0.00620542	-0.00423332	0.98	1.2779	1.56069	1.03144	0	1.27802	1.56351	1.02809	0	2.2351e-05	0.00504671	-0.00408902	0.98
mrisdp_524	cbcl_scr_syn_attention_t	Breathing problems	0.0084758	0.02595	-0.00366962	0.16	1.25241	1.56926	0.971886	0	1.26089	1.57476	0.974441	0	0.00629719	0.0178449	-0.00302754	0.16
mrisdp_525	cbcl_scr_syn_attention_t	Breathing problems	0.00174881	0.0167502	-0.0129356	0.8	1.26826	1.55139	0.94373	0	1.27001	1.55626	0.95699	0	0.000954915	0.0136113	-0.0119155	0.8
mrisdp_526	cbcl_scr_syn_attention_t	Breathing problems	0.00849233	0.0281295	-0.0113804	0.34	1.26562	1.56834	0.928293	0	1.27411	1.56939	0.930056	0	0.00674532	0.0234157	-0.0088252	0.34
mrisdp_527	cbcl_scr_syn_attention_t	Breathing problems	0.00241106	0.0105399	-0.0036714	0.5	1.23173	1.5429	0.966222	0	1.23414	1.54633	0.967047	0	0.00124789	0.00881981	-0.00285559	0.5
mrisdp_528	cbcl_scr_syn_attention_t	Breathing problems	0.00166356	0.0165084	-0.00940145	0.9	1.26974	1.54845	1.01431	0	1.2714	1.55654	1.01218	0	0.000260412	0.0124241	-0.0076145	0.9
mrisdp_529	cbcl_scr_syn_attention_t	Breathing problems	0.00248827	0.0153969	-0.00890035	0.72	1.29475	1.58898	0.937662	0	1.29724	1.58859	0.936911	0	0.00149848	0.0113858	-0.0060024	0.72
mrisdp_530	cbcl_scr_syn_attention_t	Breathing problems	0.00288919	0.016305	-0.00786217	0.58	1.26181	1.49887	0.951044	0	1.2647	1.50444	0.950311	0	0.00185346	0.0138721	-0.00636747	0.58
mrisdp_531	cbcl_scr_syn_attention_t	Breathing problems	0.00738163	0.0228461	-0.00593936	0.28	1.263	1.56187	0.973692	0	1.27039	1.56923	0.988018	0	0.00583997	0.0200928	-0.00408562	0.28
mrisdp_532	cbcl_scr_syn_attention_t	Breathing problems	0.00550302	0.015304	-0.00176814	0.22	1.28635	1.61346	0.982823	0	1.29185	1.62333	0.983168	0	0.00392615	0.0120755	-0.00155095	0.22
mrisdp_533	cbcl_scr_syn_attention_t	Breathing problems	0.016974	0.0375532	0.00133896	0.04	1.23131	1.5384	0.966007	0	1.24828	1.55509	0.978803	0	0.0130734	0.0303401	0.000999774	0.04
mrisdp_534	cbcl_scr_syn_attention_t	Breathing problems	0.00966095	0.032977	-0.0136081	0.42	1.224	1.51774	0.93142	0	1.23367	1.52112	0.93837	0	0.00778145	0.0249781	-0.0109558	0.42
mrisdp_535	cbcl_scr_syn_attention_t	Breathing problems	0.0155707	0.0334704	-0.00062064	0.1	1.23015	1.54404	0.956883	0	1.24573	1.56483	0.959726	0	0.0113249	0.0294061	-0.000474639	0.1
mrisdp_536	cbcl_scr_syn_attention_t	Breathing problems	0.00550229	0.0137197	-0.00333514	0.22	1.2512	1.56841	0.923297	0	1.2567	1.5708	0.928273	0	0.0041279	0.0133557	-0.00258006	0.22
mrisdp_537	cbcl_scr_syn_attention_t	Breathing problems	-0.00027978	0.00334993	-0.00570186	0.92	1.27492	1.49545	0.988235	0	1.27464	1.49756	0.989423	0	-3.23607e-05	0.00265419	-0.00457343	0.92
mrisdp_538	cbcl_scr_syn_attention_t	Breathing problems	0.00709077	0.0192643	-0.0039673	0.2	1.27046	1.62661	1.02456	0	1.27755	1.6319	1.02513	0	0.00466038	0.0161715	-0.00355569	0.2
mrisdp_539	cbcl_scr_syn_attention_t	Breathing problems	0.0035824	0.0177066	-0.00837925	0.74	1.29691	1.59771	1.05055	0	1.3005	1.60031	1.05595	0	0.00254851	0.0158919	-0.00680895	0.74
mrisdp_540	cbcl_scr_syn_attention_t	Breathing problems	-0.00236407	0.00640542	-0.0135571	0.6	1.28749	1.55543	0.998294	0	1.28513	1.55202	0.993899	0	-0.00115656	0.00539858	-0.0117812	0.6
mrisdp_541	cbcl_scr_syn_attention_t	Breathing problems	0.0056012	0.0198355	-0.00673619	0.26	1.24387	1.56719	0.957815	0	1.24947	1.57009	0.959774	0	0.00397376	0.0167658	-0.00635756	0.26
mrisdp_542	cbcl_scr_syn_attention_t	Breathing problems	0.0126228	0.0290538	-0.00407168	0.2	1.24692	1.54319	0.984366	0	1.25955	1.55631	0.999116	0	0.0102333	0.0235193	-0.00346608	0.2
mrisdp_543	cbcl_scr_syn_attention_t	Breathing problems	0.0405391	0.0691103	0.0155829	0	1.2378	1.51031	0.948686	0	1.27834	1.54982	1.00008	0	0.031244	0.0612859	0.0112464	0
mrisdp_544	cbcl_scr_syn_attention_t	Breathing problems	0.00940237	0.0240186	-0.0013864	0.12	1.28105	1.5419	0.999657	0	1.29045	1.54999	1.00645	0	0.00690731	0.0186856	-0.00104465	0.12
mrisdp_545	cbcl_scr_syn_attention_t	Breathing problems	0.0230386	0.0494069	0.00389411	0	1.24493	1.60544	0.958413	0	1.26796	1.61641	0.980131	0	0.0181004	0.0362586	0.00327435	0
mrisdp_546	cbcl_scr_syn_attention_t	Breathing problems	0.0193453	0.0448348	-0.00531592	0.12	1.26692	1.56021	0.915409	0	1.28626	1.58245	0.926459	0	0.0139529	0.0380492	-0.00444962	0.12
mrisdp_547	cbcl_scr_syn_attention_t	Breathing problems	0.0113515	0.0299236	-0.00202614	0.1	1.26806	1.54272	1.00338	0	1.27941	1.56153	1.01042	0	0.00873445	0.0227788	-0.00151442	0.1
mrisdp_548	cbcl_scr_syn_attention_t	Breathing problems	0.00759427	0.0280266	-0.00572083	0.32	1.27329	1.57572	1.00484	0	1.28088	1.58481	1.01209	0	0.00551313	0.0203215	-0.00433906	0.32
mrisdp_549	cbcl_scr_syn_attention_t	Breathing problems	0.00580927	0.0227887	-0.0115063	0.44	1.2669	1.55151	0.940214	0	1.27271	1.55386	0.940467	0	0.00437313	0.0167525	-0.00862514	0.44
mrisdp_550	cbcl_scr_syn_attention_t	Breathing problems	0.0103863	0.0266868	-0.00175962	0.16	1.26424	1.53145	0.989874	0	1.27462	1.53635	0.998713	0	0.00695332	0.0218833	-0.00140153	0.16
mrisdp_551	cbcl_scr_syn_attention_t	Breathing problems	0.0263109	0.0588692	-0.00670732	0.14	1.24628	1.53417	0.942632	0	1.27259	1.56658	0.965107	0	0.0205044	0.0495154	-0.0053656	0.14
mrisdp_552	cbcl_scr_syn_attention_t	Breathing problems	0.00972889	0.0230713	-0.0139752	0.2	1.2394	1.49653	0.913773	0	1.24913	1.52128	0.91741	0	0.00809857	0.0194168	-0.0114891	0.2
mrisdp_553	cbcl_scr_syn_attention_t	Breathing problems	0.0166023	0.0444266	-0.0053756	0.14	1.24585	1.53396	0.915789	0	1.26245	1.54352	0.937205	0	0.0133166	0.0331253	-0.00401523	0.14
mrisdp_554	cbcl_scr_syn_attention_t	Breathing problems	0.00632737	0.0198506	-0.00831505	0.36	1.24632	1.53727	0.964888	0	1.25264	1.54986	0.975592	0	0.00494935	0.0177555	-0.00650253	0.36
mrisdp_555	cbcl_scr_syn_attention_t	Breathing problems	0.0249422	0.0453729	0.00209488	0.06	1.26147	1.56913	0.971788	0	1.28641	1.60081	0.989924	0	0.0197067	0.0389348	0.00119722	0.06
mrisdp_556	cbcl_scr_syn_attention_t	Breathing problems	0.0278322	0.062135	0.00267678	0.04	1.26873	1.61219	0.90974	0	1.29656	1.65306	0.930882	0	0.0205766	0.0481176	0.00221436	0.04
mrisdp_557	cbcl_scr_syn_attention_t	Breathing problems	0.0118742	0.0338151	-0.00422467	0.16	1.24131	1.51678	0.948174	0	1.25319	1.54407	0.953522	0	0.00938956	0.0244244	-0.00346749	0.16
mrisdp_558	cbcl_scr_syn_attention_t	Breathing problems	0.00145586	0.0111882	-0.00529775	0.76	1.26169	1.55461	0.969988	0	1.26315	1.55322	0.970172	0	0.000482152	0.0103249	-0.0035199	0.76
mrisdp_559	cbcl_scr_syn_attention_t	Breathing problems	0.00516312	0.0246389	-0.0118904	0.58	1.27096	1.5568	0.978973	0	1.27612	1.55556	0.986722	0	0.0041597	0.0183222	-0.00948061	0.58
mrisdp_560	cbcl_scr_syn_attention_t	Breathing problems	0.000863293	0.0114555	-0.00856798	0.94	1.27161	1.5487	0.996082	0	1.27247	1.54748	0.99656	0	0.000106779	0.00923635	-0.00746434	0.94
mrisdp_561	cbcl_scr_syn_attention_t	Breathing problems	0.0111208	0.0276242	-0.0037988	0.16	1.28737	1.52932	1.02231	0	1.29849	1.53383	1.03527	0	0.00846016	0.0223091	-0.00269899	0.16
mrisdp_562	cbcl_scr_syn_attention_t	Breathing problems	0.013031	0.0360294	-0.00153845	0.08	1.26002	1.58957	0.929778	0	1.27305	1.60395	0.943468	0	0.00884089	0.0270781	-0.00124479	0.08
mrisdp_563	cbcl_scr_syn_attention_t	Breathing problems	0.00536351	0.0193767	-0.00507567	0.38	1.27008	1.57367	0.91806	0	1.27544	1.57724	0.921461	0	0.00367088	0.0150581	-0.00448248	0.38
mrisdp_564	cbcl_scr_syn_attention_t	Breathing problems	0.0103448	0.0279459	-0.00834404	0.22	1.27023	1.567	0.937521	0	1.28058	1.57985	0.944476	0	0.00736221	0.0229079	-0.00724824	0.22
mrisdp_565	cbcl_scr_syn_attention_t	Breathing problems	0.0250394	0.0565776	0.00376747	0.02	1.22969	1.53514	0.942706	0	1.25473	1.55543	0.970113	0	0.018617	0.0441588	0.00278479	0.02
mrisdp_566	cbcl_scr_syn_attention_t	Breathing problems	0.00173571	0.00811191	-0.00336824	0.5	1.25287	1.55712	0.913452	0	1.2546	1.56267	0.916277	0	0.00102169	0.00685271	-0.00266257	0.5
mrisdp_567	cbcl_scr_syn_attention_t	Breathing problems	-0.000163398	0.00893044	-0.00956525	0.96	1.27649	1.59516	0.967578	0	1.27633	1.59694	0.963295	0	-0.00026559	0.00684492	-0.00743831	0.96
mrisdp_568	cbcl_scr_syn_attention_t	Breathing problems	0.00249313	0.011208	-0.00613839	0.54	1.30252	1.63479	0.988149	0	1.30501	1.63337	0.991391	0	0.0015828	0.00827684	-0.00502618	0.54
mrisdp_569	cbcl_scr_syn_attention_t	Breathing problems	-0.000117699	0.0093723	-0.00746375	0.94	1.25494	1.54006	0.969718	0	1.25482	1.54213	0.967113	0	-0.000174028	0.00845154	-0.00536775	0.94
mrisdp_570	cbcl_scr_syn_attention_t	Breathing problems	0.00214901	0.0151646	-0.0105787	0.76	1.28433	1.59138	0.959809	0	1.28648	1.59831	0.96179	0	0.00123201	0.0119088	-0.0082068	0.76
mrisdp_571	cbcl_scr_syn_attention_t	Breathing problems	0.0015009	0.0141292	-0.0110183	0.9	1.28324	1.58932	0.997711	0	1.28474	1.58961	1.00752	0	0.000628357	0.0113109	-0.00944139	0.9
mrisdp_572	cbcl_scr_syn_attention_t	Breathing problems	0.0121427	0.0305653	-0.00762894	0.22	1.24253	1.63708	0.960583	0	1.25468	1.65832	0.968922	0	0.00904516	0.0265494	-0.00654821	0.22
mrisdp_573	cbcl_scr_syn_attention_t	Breathing problems	0.0144308	0.0308158	0.00103857	0.04	1.27908	1.58058	1.03793	0	1.29351	1.58778	1.04491	0	0.0108088	0.0248384	0.000746596	0.04
mrisdp_574	cbcl_scr_syn_attention_t	Breathing problems	0.00712578	0.0275317	-0.00953885	0.4	1.25692	1.5069	0.998319	0	1.26404	1.51578	1.00004	0	0.00506863	0.0209724	-0.00999708	0.4
mrisdp_575	cbcl_scr_syn_attention_t	Breathing problems	0.00726506	0.0226197	-0.00578185	0.32	1.22865	1.49461	0.8964	0	1.23591	1.50559	0.896564	0	0.0045145	0.0205357	-0.00471246	0.32
mrisdp_576	cbcl_scr_syn_attention_t	Breathing problems	0.00699421	0.0231247	-0.00805149	0.4	1.24937	1.59052	0.95308	0	1.25637	1.58673	0.956824	0	0.00529813	0.0190749	-0.00703512	0.4
mrisdp_577	cbcl_scr_syn_attention_t	Breathing problems	0.00929631	0.0292657	-0.0103548	0.28	1.26377	1.57375	0.984992	0	1.27307	1.57285	0.99896	0	0.00667718	0.0235695	-0.00799392	0.28
mrisdp_578	cbcl_scr_syn_attention_t	Breathing problems	-0.00014479	0.00692877	-0.00665368	0.96	1.27502	1.58516	0.998682	0	1.27488	1.5853	1.00077	0	3.63372e-05	0.00555535	-0.00508184	0.96
mrisdp_579	cbcl_scr_syn_attention_t	Breathing problems	0.014028	0.0335642	-0.00213274	0.22	1.25561	1.58631	0.978513	0	1.26963	1.61358	0.994476	0	0.0107516	0.0256314	-0.00160315	0.22
mrisdp_580	cbcl_scr_syn_attention_t	Breathing problems	0.00490512	0.0178398	-0.00498108	0.38	1.27464	1.62089	0.967397	0	1.27955	1.62391	0.97385	0	0.00358655	0.0137755	-0.00437565	0.38
mrisdp_581	cbcl_scr_syn_attention_t	Breathing problems	0.0120547	0.0335296	-0.00237839	0.16	1.24817	1.56554	0.990461	0	1.26023	1.58096	1.00156	0	0.00905754	0.0264138	-0.00194174	0.16
mrisdp_582	cbcl_scr_syn_attention_t	Breathing problems	0.00025929	0.00720271	-0.00669301	0.88	1.28438	1.58103	0.95347	0	1.28463	1.57813	0.953857	0	0.000189803	0.00560716	-0.00561433	0.88
mrisdp_583	cbcl_scr_syn_attention_t	Breathing problems	-0.000211082	0.0119799	-0.0116212	1	1.28711	1.5511	0.971948	0	1.2869	1.55261	0.969969	0	0.000137319	0.00953601	-0.00987362	1
mrisdp_584	cbcl_scr_syn_attention_t	Breathing problems	0.00775076	0.0217734	-0.0041176	0.26	1.26726	1.56348	0.892364	0	1.27501	1.58093	0.897672	0	0.00589675	0.0184738	-0.00363306	0.26
mrisdp_585	cbcl_scr_syn_attention_t	Breathing problems	0.00441165	0.0164094	-0.00446396	0.36	1.27167	1.56255	0.932803	0	1.27608	1.56536	0.937422	0	0.00311394	0.0131789	-0.00353566	0.36
mrisdp_586	cbcl_scr_syn_attention_t	Breathing problems	0.0127637	0.0303978	-0.000284557	0.06	1.26121	1.56107	0.941566	0	1.27397	1.56674	0.965095	0	0.00859102	0.0262419	-0.000273937	0.06
mrisdp_587	cbcl_scr_syn_attention_t	Breathing problems	0.000940063	0.0124425	-0.00887202	0.86	1.28071	1.60524	1.01385	0	1.28165	1.6115	1.01022	0	0.000274348	0.00905353	-0.00771861	0.86
mrisdp_588	cbcl_scr_syn_attention_t	Breathing problems	0.00955609	0.0288932	-0.00592371	0.28	1.26457	1.55582	0.916262	0	1.27413	1.5672	0.935021	0	0.00728733	0.0257439	-0.00403289	0.28
mrisdp_589	cbcl_scr_syn_attention_t	Breathing problems	0.00458029	0.0153062	-0.00309402	0.38	1.26086	1.55357	0.978731	0	1.26544	1.56215	0.983945	0	0.00295605	0.0122594	-0.00242966	0.38
mrisdp_590	cbcl_scr_syn_attention_t	Breathing problems	0.0181749	0.0458965	0.00118609	0.04	1.28297	1.58129	1.00052	0	1.30114	1.61049	1.01653	0	0.01281	0.0325463	0.000853744	0.04
mrisdp_591	cbcl_scr_syn_attention_t	Breathing problems	0.013248	0.0362208	-0.00711208	0.3	1.26698	1.58295	0.963393	0	1.28023	1.59843	0.975957	0	0.0102597	0.0300741	-0.00596049	0.3
mrisdp_592	cbcl_scr_syn_attention_t	Breathing problems	0.0156088	0.0372097	-0.00156109	0.08	1.26632	1.62658	0.918496	0	1.28193	1.64962	0.941894	0	0.0106828	0.0323308	-0.00143578	0.08
mrisdp_593	cbcl_scr_syn_attention_t	Breathing problems	0.00127134	0.0190832	-0.0130177	0.82	1.27208	1.53425	0.942847	0	1.27335	1.52874	0.948327	0	0.00109236	0.0140661	-0.0111874	0.82
mrisdp_594	cbcl_scr_syn_attention_t	Breathing problems	0.00628744	0.0254642	-0.0127742	0.56	1.29158	1.60193	1.02759	0	1.29787	1.60398	1.03361	0	0.00435146	0.0188936	-0.010182	0.56
mrisdp_595	cbcl_scr_syn_attention_t	Breathing problems	-0.00284277	0.00870635	-0.0153818	0.64	1.28835	1.58447	0.992478	0	1.28551	1.58358	0.988325	0	-0.00180428	0.00701102	-0.0136475	0.64
mrisdp_596	cbcl_scr_syn_attention_t	Breathing problems	0.00149213	0.0162472	-0.0108777	0.74	1.27638	1.57017	1.02509	0	1.27788	1.57207	1.03295	0	0.00120803	0.0122021	-0.00904207	0.74
mrisdp_597	cbcl_scr_syn_attention_t	Breathing problems	0.00107198	0.00926118	-0.00526807	0.78	1.2902	1.56174	0.983704	0	1.29127	1.55854	0.984357	0	0.000438407	0.00650395	-0.00462761	0.78
mrisdp_598	cbcl_scr_syn_attention_t	Breathing problems	0.00593165	0.0186236	-0.00269588	0.28	1.29396	1.63677	0.947383	0	1.29989	1.63212	0.955517	0	0.00443982	0.0158601	-0.00202992	0.28
mrisdp_599	cbcl_scr_syn_attention_t	Breathing problems	-0.00163114	0.0148998	-0.017315	0.84	1.28259	1.62849	0.980759	0	1.28096	1.62936	0.976334	0	-0.00104336	0.0119826	-0.0128688	0.84
mrisdp_600	cbcl_scr_syn_attention_t	Breathing problems	0.02388	0.0466175	0.00188757	0.04	1.22048	1.49399	0.986325	0	1.24436	1.51287	1.02653	0	0.0189207	0.0360615	0.00162727	0.04
mrisdp_601	cbcl_scr_syn_attention_t	Breathing problems	0.00295222	0.010972	-0.00410215	0.42	1.25312	1.58271	0.930785	0	1.25607	1.5887	0.933916	0	0.00179966	0.00881416	-0.00317079	0.42
mrisdp_602	cbcl_scr_syn_attention_t	Breathing problems	0.0425282	0.0779801	0.00820748	0.02	1.2262	1.54658	0.925104	0	1.26873	1.58852	0.978192	0	0.0346612	0.0599071	0.00587165	0.02
mrisdp_603	cbcl_scr_syn_attention_t	Breathing problems	0.0406693	0.0702058	0.00750628	0	1.20872	1.46116	0.935425	0	1.24939	1.51376	0.990486	0	0.034079	0.0592816	0.00567126	0
mrisdp_604	cbcl_scr_syn_attention_t	Breathing problems	0.041055	0.0725745	0.0145336	0	1.24877	1.52022	0.924846	0	1.28983	1.55413	0.962846	0	0.0310518	0.0568638	0.0115382	0
mrisdp_454	cbcl_scr_syn_external_t	Breathing problems	0.000717246	0.0252473	-0.0204727	0.98	1.98684	2.47733	1.54675	0	1.98755	2.46769	1.5673	0	0.000189901	0.0142981	-0.0100036	0.98
mrisdp_455	cbcl_scr_syn_external_t	Breathing problems	0.0173073	0.043571	-0.000323992	0.08	1.9944	2.37288	1.59298	0	2.01171	2.38974	1.61576	0	0.00746202	0.0248179	-0.000164722	0.08
mrisdp_456	cbcl_scr_syn_external_t	Breathing problems	0.0251359	0.0567834	0.00104447	0.04	1.98195	2.33867	1.55461	0	2.00708	2.36443	1.58537	0	0.0112094	0.0270385	0.00056657	0.04
mrisdp_457	cbcl_scr_syn_external_t	Breathing problems	0.02972	0.0616792	0.00579037	0	1.97866	2.42342	1.54223	0	2.00838	2.44643	1.57369	0	0.0145295	0.0318313	0.0028385	0
mrisdp_458	cbcl_scr_syn_external_t	Breathing problems	0.00851496	0.0296107	-0.00571432	0.34	1.9687	2.38093	1.5466	0	1.97722	2.38757	1.55813	0	0.00373746	0.0166737	-0.0031276	0.34
mrisdp_459	cbcl_scr_syn_external_t	Breathing problems	0.0314535	0.0637742	0.0034981	0.04	1.96436	2.43137	1.4472	0	1.99581	2.45169	1.4813	0	0.0159949	0.0336452	0.00185813	0.04
mrisdp_460	cbcl_scr_syn_external_t	Breathing problems	0.0273091	0.0650007	-0.0040076	0.08	1.94615	2.42665	1.4782	0	1.97346	2.45034	1.52292	0	0.0131887	0.0368484	-0.00173109	0.08
mrisdp_461	cbcl_scr_syn_external_t	Breathing problems	0.0159337	0.0401819	-0.00636443	0.24	1.92888	2.40118	1.37619	0	1.94481	2.4226	1.40368	0	0.00842991	0.0245544	-0.00340835	0.24
mrisdp_462	cbcl_scr_syn_external_t	Breathing problems	0.0138567	0.0366983	-0.00572583	0.2	1.99907	2.4358	1.50432	0	2.01292	2.44503	1.50301	0	0.00695322	0.0170897	-0.00309731	0.2
mrisdp_463	cbcl_scr_syn_external_t	Breathing problems	0.00179728	0.0140747	-0.00816991	0.68	1.98963	2.45694	1.50416	0	1.99143	2.45423	1.5078	0	0.00061181	0.00737854	-0.00427267	0.68
mrisdp_464	cbcl_scr_syn_external_t	Breathing problems	-0.00125778	0.0122065	-0.0142731	0.84	2.04079	2.50141	1.55015	0	2.03953	2.49496	1.5402	0	-0.000505765	0.0059081	-0.00717552	0.84
mrisdp_465	cbcl_scr_syn_external_t	Breathing problems	0.00892535	0.03179	-0.00477576	0.24	1.99124	2.38485	1.54367	0	2.00017	2.40533	1.55199	0	0.00443145	0.0137152	-0.00231197	0.24
mrisdp_466	cbcl_scr_syn_external_t	Breathing problems	0.00172404	0.0167176	-0.0139537	0.76	1.94549	2.35878	1.50029	0	1.94722	2.36479	1.50524	0	0.000960696	0.00886444	-0.0077698	0.76
mrisdp_467	cbcl_scr_syn_external_t	Breathing problems	0.00913265	0.0298472	-0.0060348	0.28	1.95728	2.37405	1.48714	0	1.96642	2.37848	1.49999	0	0.00412111	0.0156798	-0.00295251	0.28
mrisdp_468	cbcl_scr_syn_external_t	Breathing problems	0.0202314	0.0538818	-0.0103958	0.18	1.92135	2.30125	1.49601	0	1.94158	2.31365	1.52732	0	0.0101265	0.028744	-0.00539746	0.18
mrisdp_469	cbcl_scr_syn_external_t	Breathing problems	0.043604	0.0779445	0.0124758	0.02	1.94521	2.38646	1.47221	0	1.98881	2.41544	1.50174	0	0.0219993	0.0428402	0.00632748	0.02
mrisdp_470	cbcl_scr_syn_external_t	Breathing problems	0.00764382	0.0277709	-0.0161178	0.5	1.96272	2.51813	1.57025	0	1.97037	2.53614	1.56087	0	0.00482524	0.0147311	-0.00839972	0.5
mrisdp_471	cbcl_scr_syn_external_t	Breathing problems	0.0211233	0.0557727	-0.0203148	0.24	1.99405	2.46885	1.53713	0	2.01518	2.48861	1.55253	0	0.0107042	0.0322791	-0.00918051	0.24
mrisdp_472	cbcl_scr_syn_external_t	Breathing problems	0.0273067	0.068815	-0.0124415	0.18	1.94299	2.36593	1.51704	0	1.97029	2.38214	1.52986	0	0.0141098	0.035307	-0.00593794	0.18
mrisdp_473	cbcl_scr_syn_external_t	Breathing problems	0.00251084	0.0171563	-0.00499581	0.5	1.97516	2.43129	1.59889	0	1.97767	2.42844	1.59997	0	0.000747665	0.00837102	-0.00268005	0.5
mrisdp_474	cbcl_scr_syn_external_t	Breathing problems	0.0136769	0.0372211	-0.00675707	0.16	1.96878	2.47479	1.4884	0	1.98245	2.48205	1.50747	0	0.00592936	0.0200983	-0.00285443	0.16
mrisdp_475	cbcl_scr_syn_external_t	Breathing problems	0.0123705	0.0303339	-0.00236116	0.1	1.96246	2.34129	1.53803	0	1.97483	2.3623	1.54642	0	0.00636987	0.0154674	-0.00149199	0.1
mrisdp_476	cbcl_scr_syn_external_t	Breathing problems	0.00833262	0.026532	-0.00543106	0.24	1.96451	2.44548	1.48724	0	1.97284	2.45417	1.4967	0	0.00386062	0.0119247	-0.00251124	0.24
mrisdp_477	cbcl_scr_syn_external_t	Breathing problems	0.0194052	0.0455531	-0.00506961	0.16	1.98093	2.40795	1.56523	0	2.00034	2.42172	1.58578	0	0.00903707	0.0253017	-0.00228961	0.16
mrisdp_478	cbcl_scr_syn_external_t	Breathing problems	0.00303646	0.029529	-0.0312029	0.8	2.02115	2.48642	1.59052	0	2.02419	2.48465	1.59289	0	0.00178204	0.0126832	-0.0156535	0.8
mrisdp_479	cbcl_scr_syn_external_t	Breathing problems	0.0140854	0.0479876	-0.0106655	0.42	1.95029	2.37659	1.51231	0	1.96437	2.38635	1.53242	0	0.00576713	0.0231031	-0.00578079	0.42
mrisdp_480	cbcl_scr_syn_external_t	Breathing problems	0.00684133	0.028083	-0.0051563	0.3	2.02854	2.51181	1.53062	0	2.03539	2.5203	1.54788	0	0.00213706	0.0130945	-0.0027369	0.3
mrisdp_481	cbcl_scr_syn_external_t	Breathing problems	0.0317096	0.0551611	0.00603072	0	1.97585	2.35835	1.54892	0	2.00756	2.38465	1.57815	0	0.015874	0.0270812	0.00283534	0
mrisdp_482	cbcl_scr_syn_external_t	Breathing problems	0.0214693	0.0492091	-0.00488031	0.08	1.97691	2.41689	1.45548	0	1.99838	2.45195	1.4773	0	0.0105733	0.0257007	-0.00238018	0.08
mrisdp_483	cbcl_scr_syn_external_t	Breathing problems	0.0219246	0.0494662	0.00160295	0.02	1.96276	2.32638	1.55543	0	1.98469	2.34407	1.58469	0	0.0101669	0.0264224	0.000774095	0.02
mrisdp_484	cbcl_scr_syn_external_t	Breathing problems	0.00354543	0.0233678	-0.0130285	0.84	2.00752	2.45818	1.59976	0	2.01107	2.46114	1.60519	0	0.00104655	0.0116964	-0.00658668	0.84
mrisdp_485	cbcl_scr_syn_external_t	Breathing problems	0.00410135	0.0234865	-0.0119168	0.72	1.99118	2.45899	1.44633	0	1.99528	2.46173	1.4464	0	0.00155689	0.0115986	-0.00544805	0.72
mrisdp_486	cbcl_scr_syn_external_t	Breathing problems	0.00778853	0.0220144	-0.0020419	0.24	1.95917	2.3529	1.59705	0	1.96696	2.36041	1.59561	0	0.00269521	0.0121268	-0.0010544	0.24
mrisdp_487	cbcl_scr_syn_external_t	Breathing problems	0.0368893	0.0722579	0.00733778	0	1.99902	2.40046	1.61916	0	2.03591	2.42566	1.67936	0	0.0180272	0.0375155	0.00371676	0
mrisdp_488	cbcl_scr_syn_external_t	Breathing problems	0.0168235	0.036282	-0.00605487	0.22	1.96677	2.45475	1.55285	0	1.98359	2.49157	1.56396	0	0.00834812	0.0211791	-0.00326107	0.22
mrisdp_489	cbcl_scr_syn_external_t	Breathing problems	0.0178202	0.0509135	-0.0136566	0.24	2.02496	2.38415	1.55238	0	2.04278	2.39885	1.575	0	0.00856164	0.0243923	-0.00669976	0.24
mrisdp_490	cbcl_scr_syn_external_t	Breathing problems	0.0143806	0.0384595	-0.00766041	0.2	1.98266	2.4562	1.47663	0	1.99704	2.46776	1.49323	0	0.00706798	0.0194266	-0.00382636	0.2
mrisdp_491	cbcl_scr_syn_external_t	Breathing problems	0.0317396	0.0682289	-0.00746825	0.1	1.93127	2.33824	1.49926	0	1.96301	2.37245	1.55063	0	0.0162844	0.0368017	-0.00370343	0.1
mrisdp_492	cbcl_scr_syn_external_t	Breathing problems	-0.00171455	0.00426812	-0.010683	0.64	2.00155	2.46519	1.69261	0	1.99984	2.46581	1.69762	0	-0.000449431	0.00229646	-0.00556955	0.64
mrisdp_493	cbcl_scr_syn_external_t	Breathing problems	-0.00709774	0.00256947	-0.0245937	0.28	2.02155	2.52942	1.61131	0	2.01445	2.51786	1.60364	0	-0.00272753	0.00129134	-0.0125396	0.28
mrisdp_494	cbcl_scr_syn_external_t	Breathing problems	0.0145045	0.0368112	-0.00968675	0.34	1.98752	2.3483	1.47425	0	2.00203	2.38047	1.50023	0	0.00766834	0.0187624	-0.00517253	0.34
mrisdp_495	cbcl_scr_syn_external_t	Breathing problems	0.00204339	0.0178793	-0.00879085	0.8	1.98163	2.42792	1.51756	0	1.98368	2.43278	1.51933	0	0.00032611	0.00979164	-0.00481694	0.8
mrisdp_496	cbcl_scr_syn_external_t	Breathing problems	0.0228496	0.0542569	-0.00451385	0.14	1.94655	2.33072	1.53101	0	1.9694	2.35817	1.54771	0	0.0107443	0.026531	-0.00244803	0.14
mrisdp_497	cbcl_scr_syn_external_t	Breathing problems	0.00762603	0.0284064	-0.00849809	0.4	1.94675	2.43916	1.49265	0	1.95438	2.44906	1.50155	0	0.00338887	0.0148043	-0.00462772	0.4
mrisdp_498	cbcl_scr_syn_external_t	Breathing problems	0.0078235	0.049883	-0.0270702	0.62	1.9785	2.39498	1.53745	0	1.98632	2.39245	1.55039	0	0.00314809	0.024305	-0.014231	0.62
mrisdp_499	cbcl_scr_syn_external_t	Breathing problems	0.0221535	0.0465828	-0.00456057	0.08	1.95739	2.38036	1.4362	0	1.97954	2.40156	1.44917	0	0.0110433	0.0251412	-0.00229751	0.08
mrisdp_500	cbcl_scr_syn_external_t	Breathing problems	0.0235256	0.0595588	-0.00643835	0.12	1.96662	2.37025	1.52682	0	1.99014	2.39113	1.54206	0	0.0108663	0.0305578	-0.00310615	0.12
mrisdp_501	cbcl_scr_syn_external_t	Breathing problems	0.0152908	0.0442091	-0.00835991	0.22	1.96962	2.35308	1.52696	0	1.98491	2.36338	1.5296	0	0.00673469	0.0229798	-0.00342711	0.22
mrisdp_502	cbcl_scr_syn_external_t	Breathing problems	0.0187233	0.0521187	-0.0130045	0.26	1.96027	2.45387	1.49036	0	1.97899	2.46889	1.49208	0	0.00896017	0.0261059	-0.00623312	0.26
mrisdp_503	cbcl_scr_syn_external_t	Breathing problems	0.0024426	0.022929	-0.0144784	0.74	1.94916	2.35014	1.38398	0	1.9516	2.3489	1.37955	0	0.00148674	0.0122727	-0.00839289	0.74
mrisdp_504	cbcl_scr_syn_external_t	Breathing problems	0.0207768	0.0468927	-0.00276345	0.06	2.0173	2.44688	1.56419	0	2.03808	2.46303	1.58681	0	0.00912463	0.0210775	-0.00160016	0.06
mrisdp_505	cbcl_scr_syn_external_t	Breathing problems	0.0138951	0.0361749	-0.000977775	0.1	1.99394	2.39405	1.55172	0	2.00784	2.41123	1.55949	0	0.00640159	0.0193736	-0.000581263	0.1
mrisdp_506	cbcl_scr_syn_external_t	Breathing problems	-3.02941e-05	0.0185666	-0.0144881	1	1.99209	2.44456	1.46254	0	1.99206	2.44054	1.46466	0	-2.14145e-05	0.0101088	-0.00765592	1
mrisdp_507	cbcl_scr_syn_external_t	Breathing problems	0.0204677	0.0670965	-0.0182752	0.22	1.94225	2.44772	1.47411	0	1.96271	2.4661	1.4928	0	0.0101318	0.033473	-0.00940331	0.22
mrisdp_508	cbcl_scr_syn_external_t	Breathing problems	-0.00208057	0.0108482	-0.0157409	0.68	1.98263	2.38869	1.49221	0	1.98055	2.38788	1.49038	0	-0.00100974	0.0058314	-0.00800979	0.68
mrisdp_509	cbcl_scr_syn_external_t	Breathing problems	0.000455311	0.0225265	-0.0205333	1	1.98083	2.45604	1.32857	0	1.98128	2.45133	1.32128	0	5.67561e-05	0.011715	-0.00990346	1
mrisdp_510	cbcl_scr_syn_external_t	Breathing problems	0.0276058	0.064613	0.00370953	0	1.98209	2.40803	1.56268	0	2.0097	2.42499	1.58703	0	0.0133256	0.0300501	0.00193675	0
mrisdp_511	cbcl_scr_syn_external_t	Breathing problems	0.00708126	0.0278112	-0.00712809	0.32	1.99874	2.42351	1.56873	0	2.00582	2.43041	1.58073	0	0.00277551	0.0140511	-0.00318637	0.32
mrisdp_512	cbcl_scr_syn_external_t	Breathing problems	0.0246679	0.0503323	0.0005677	0.06	1.94763	2.38844	1.50703	0	1.9723	2.41238	1.54548	0	0.012635	0.0280702	0.000295747	0.06
mrisdp_513	cbcl_scr_syn_external_t	Breathing problems	-0.00180907	0.0171855	-0.0153884	0.72	1.99814	2.40838	1.49274	0	1.99633	2.41198	1.49749	0	-0.00115911	0.00858975	-0.00833276	0.72
mrisdp_514	cbcl_scr_syn_external_t	Breathing problems	0.0116346	0.0429358	-0.00959677	0.28	1.9872	2.41045	1.58189	0	1.99884	2.4146	1.60552	0	0.00561077	0.0231151	-0.00502259	0.28
mrisdp_515	cbcl_scr_syn_external_t	Breathing problems	0.0021355	0.0211191	-0.0165184	0.9	1.97985	2.45069	1.55709	0	1.98198	2.44007	1.5605	0	0.00110447	0.0110218	-0.00905429	0.9
mrisdp_516	cbcl_scr_syn_external_t	Breathing problems	0.00810121	0.0259421	-0.0116307	0.36	1.97207	2.40311	1.5294	0	1.98017	2.41698	1.52954	0	0.00381599	0.013433	-0.00515845	0.36
mrisdp_517	cbcl_scr_syn_external_t	Breathing problems	0.00600303	0.028128	-0.0116329	0.4	1.99728	2.43269	1.46374	0	2.00328	2.42956	1.48606	0	0.00239265	0.0142986	-0.00531695	0.4
mrisdp_518	cbcl_scr_syn_external_t	Breathing problems	0.0259949	0.0595115	0.000950021	0.04	1.97353	2.47073	1.58555	0	1.99952	2.50856	1.62717	0	0.012748	0.0319876	0.000498298	0.04
mrisdp_519	cbcl_scr_syn_external_t	Breathing problems	-0.00400407	0.00880211	-0.0178042	0.54	2.00005	2.46109	1.49685	0	1.99604	2.45243	1.49488	0	-0.00165004	0.00435863	-0.00887949	0.54
mrisdp_520	cbcl_scr_syn_external_t	Breathing problems	0.0182031	0.0470761	-0.009058	0.16	1.99893	2.43126	1.61251	0	2.01713	2.43777	1.63	0	0.00929311	0.0254687	-0.00440631	0.16
mrisdp_521	cbcl_scr_syn_external_t	Breathing problems	0.0116641	0.0318351	-0.00265744	0.22	1.95274	2.39069	1.54338	0	1.96441	2.40328	1.54961	0	0.00561947	0.0162333	-0.00148394	0.22
mrisdp_522	cbcl_scr_syn_external_t	Breathing problems	0.00733804	0.0334073	-0.0174861	0.46	1.96903	2.4014	1.55055	0	1.97637	2.40897	1.55445	0	0.00308291	0.0199681	-0.00962048	0.46
mrisdp_523	cbcl_scr_syn_external_t	Breathing problems	0.00065967	0.0085781	-0.00589292	0.9	1.97494	2.37708	1.47094	0	1.9756	2.37977	1.468	0	9.24889e-05	0.00513073	-0.00293304	0.9
mrisdp_524	cbcl_scr_syn_external_t	Breathing problems	0.0124693	0.039239	-0.00575729	0.24	1.98241	2.42673	1.54198	0	1.99488	2.44513	1.56768	0	0.00560317	0.0183925	-0.00246127	0.24
mrisdp_525	cbcl_scr_syn_external_t	Breathing problems	0.00436358	0.0301803	-0.015836	0.7	1.9507	2.38493	1.49758	0	1.95506	2.3928	1.49962	0	0.00187217	0.0169338	-0.00819557	0.7
mrisdp_526	cbcl_scr_syn_external_t	Breathing problems	0.0231001	0.0608514	-0.0156462	0.2	1.92985	2.3384	1.4457	0	1.95295	2.36019	1.485	0	0.011667	0.0338511	-0.0085509	0.2
mrisdp_527	cbcl_scr_syn_external_t	Breathing problems	0.00533763	0.019673	-0.00559124	0.44	1.9726	2.46234	1.50409	0	1.97793	2.47455	1.50205	0	0.00192371	0.0101858	-0.00358293	0.44
mrisdp_528	cbcl_scr_syn_external_t	Breathing problems	0.0020207	0.0206931	-0.0206979	0.82	1.98423	2.37847	1.55972	0	1.98625	2.37953	1.56001	0	0.00144329	0.0106444	-0.010809	0.82
mrisdp_529	cbcl_scr_syn_external_t	Breathing problems	0.0030912	0.0223594	-0.00771182	0.74	1.97982	2.43047	1.50734	0	1.98291	2.43599	1.50245	0	0.000834468	0.0108432	-0.00437121	0.74
mrisdp_530	cbcl_scr_syn_external_t	Breathing problems	0.00393796	0.0219149	-0.00975522	0.8	1.96651	2.30538	1.50605	0	1.97045	2.30478	1.5087	0	0.00137204	0.0117735	-0.00521954	0.8
mrisdp_531	cbcl_scr_syn_external_t	Breathing problems	0.0146125	0.0445916	-0.0142457	0.3	2.00125	2.44531	1.5874	0	2.01586	2.46163	1.61547	0	0.00699872	0.0249764	-0.00677165	0.3
mrisdp_532	cbcl_scr_syn_external_t	Breathing problems	0.0185248	0.0519538	-0.00713247	0.24	1.94588	2.43423	1.40445	0	1.9644	2.45446	1.42901	0	0.00949449	0.0257361	-0.00336685	0.24
mrisdp_533	cbcl_scr_syn_external_t	Breathing problems	0.0324292	0.0691857	0.000234894	0.06	1.94854	2.44502	1.48699	0	1.98096	2.49535	1.52975	0	0.0174867	0.0352662	0.000109612	0.06
mrisdp_534	cbcl_scr_syn_external_t	Breathing problems	0.0156389	0.0547165	-0.0129123	0.26	1.98879	2.4827	1.47871	0	2.00443	2.48677	1.4844	0	0.00740901	0.029109	-0.00748819	0.26
mrisdp_535	cbcl_scr_syn_external_t	Breathing problems	0.029183	0.0723641	-0.00234089	0.1	1.9379	2.39473	1.50793	0	1.96709	2.42045	1.54036	0	0.0128867	0.0417858	-0.00121346	0.1
mrisdp_536	cbcl_scr_syn_external_t	Breathing problems	0.010665	0.033582	-0.00949743	0.32	1.94237	2.36555	1.40454	0	1.95303	2.38463	1.40556	0	0.00524239	0.0173164	-0.00498884	0.32
mrisdp_537	cbcl_scr_syn_external_t	Breathing problems	0.000199044	0.0089168	-0.00720944	0.88	2.00552	2.44716	1.57766	0	2.00572	2.44652	1.58276	0	-0.000127259	0.00417545	-0.00351173	0.88
mrisdp_538	cbcl_scr_syn_external_t	Breathing problems	0.0110799	0.0402578	-0.00746411	0.3	1.98801	2.47155	1.55541	0	1.99909	2.48814	1.5548	0	0.00433404	0.0205941	-0.00359913	0.3
mrisdp_539	cbcl_scr_syn_external_t	Breathing problems	0.0045401	0.0230172	-0.0115435	0.58	1.96569	2.41991	1.52837	0	1.97023	2.42196	1.53347	0	0.00178495	0.0125997	-0.00617215	0.58
mrisdp_540	cbcl_scr_syn_external_t	Breathing problems	-0.00485062	0.00931793	-0.0216797	0.52	2.02831	2.43814	1.56707	0	2.02346	2.42723	1.57176	0	-0.00192718	0.00495757	-0.0117635	0.52
mrisdp_541	cbcl_scr_syn_external_t	Breathing problems	0.00337565	0.020003	-0.00431311	0.48	1.99916	2.48675	1.51963	0	2.00254	2.49088	1.51765	0	0.000786189	0.010848	-0.0021542	0.48
mrisdp_542	cbcl_scr_syn_external_t	Breathing problems	0.024094	0.0657501	-0.00320996	0.1	1.99824	2.50458	1.54132	0	2.02233	2.50075	1.55971	0	0.0105471	0.0322888	-0.0016318	0.1
mrisdp_543	cbcl_scr_syn_external_t	Breathing problems	0.055451	0.0949228	0.0203776	0	1.93396	2.30589	1.47404	0	1.98941	2.34554	1.54197	0	0.0266103	0.0562271	0.00986016	0
mrisdp_544	cbcl_scr_syn_external_t	Breathing problems	0.023196	0.0545359	-0.00178555	0.06	1.97671	2.51782	1.45819	0	1.99991	2.5389	1.46694	0	0.0106392	0.0301036	-0.00090799	0.06
mrisdp_545	cbcl_scr_syn_external_t	Breathing problems	0.031384	0.0692137	0.000569923	0.06	1.92367	2.30996	1.4491	0	1.95505	2.33695	1.48667	0	0.0152065	0.0337568	0.00029536	0.06
mrisdp_546	cbcl_scr_syn_external_t	Breathing problems	0.0249979	0.061498	-0.00806246	0.18	1.98388	2.40942	1.58855	0	2.00888	2.43146	1.61917	0	0.0127383	0.0306038	-0.00428893	0.18
mrisdp_547	cbcl_scr_syn_external_t	Breathing problems	0.0119627	0.0358754	-0.00249325	0.14	1.97297	2.38913	1.60455	0	1.98494	2.4051	1.61601	0	0.00523532	0.0192558	-0.00142035	0.14
mrisdp_548	cbcl_scr_syn_external_t	Breathing problems	0.0113102	0.0334699	-0.00506579	0.22	1.95244	2.31095	1.51599	0	1.96375	2.32203	1.53016	0	0.00528869	0.0175184	-0.00310632	0.22
mrisdp_549	cbcl_scr_syn_external_t	Breathing problems	0.00721901	0.022508	-0.0111281	0.38	2.00431	2.41159	1.52312	0	2.01153	2.4106	1.52419	0	0.004037	0.0120284	-0.0053973	0.38
mrisdp_550	cbcl_scr_syn_external_t	Breathing problems	0.0120299	0.0297827	-0.00262073	0.12	1.93668	2.48798	1.4733	0	1.94871	2.50099	1.48602	0	0.00505262	0.0163044	-0.0012495	0.12
mrisdp_551	cbcl_scr_syn_external_t	Breathing problems	0.0394124	0.0837054	0.00216565	0.02	1.92271	2.38461	1.42326	0	1.96212	2.43847	1.46976	0	0.0186866	0.0462428	0.00130607	0.02
mrisdp_552	cbcl_scr_syn_external_t	Breathing problems	0.0143704	0.0439339	-0.00758093	0.22	1.97952	2.42892	1.53671	0	1.99389	2.43507	1.53667	0	0.00698659	0.0226098	-0.00443592	0.22
mrisdp_553	cbcl_scr_syn_external_t	Breathing problems	0.0225669	0.0532277	-0.00833376	0.18	1.99197	2.46734	1.5386	0	2.01454	2.49773	1.57923	0	0.0116087	0.0259734	-0.00451773	0.18
mrisdp_554	cbcl_scr_syn_external_t	Breathing problems	0.0103457	0.0318497	-0.0111184	0.24	1.96549	2.31191	1.50853	0	1.97584	2.31486	1.51799	0	0.00492178	0.0171302	-0.00540239	0.24
mrisdp_555	cbcl_scr_syn_external_t	Breathing problems	0.0340809	0.0656283	0.00290497	0.02	1.96856	2.44718	1.55515	0	2.00264	2.47813	1.59815	0	0.0175188	0.0380254	0.00150732	0.02
mrisdp_556	cbcl_scr_syn_external_t	Breathing problems	0.0370131	0.0799161	0.00421634	0.04	1.95836	2.37039	1.46003	0	1.99538	2.39284	1.50274	0	0.018235	0.0461445	0.00220786	0.04
mrisdp_557	cbcl_scr_syn_external_t	Breathing problems	0.018931	0.0458801	-0.00360505	0.16	1.91031	2.40424	1.44963	0	1.92924	2.40276	1.47737	0	0.00948835	0.0221155	-0.00192532	0.16
mrisdp_558	cbcl_scr_syn_external_t	Breathing problems	0.00156932	0.0105516	-0.00656658	0.82	1.97509	2.40497	1.51415	0	1.97665	2.40948	1.5147	0	0.000402324	0.00508504	-0.00365475	0.82
mrisdp_559	cbcl_scr_syn_external_t	Breathing problems	0.0100769	0.0455504	-0.0132585	0.58	1.98755	2.4582	1.50291	0	1.99763	2.49411	1.50779	0	0.0043026	0.0235226	-0.00734821	0.58
mrisdp_560	cbcl_scr_syn_external_t	Breathing problems	0.00293163	0.0214981	-0.0102139	0.76	2.02106	2.49919	1.51397	0	2.02399	2.50023	1.51763	0	0.00111903	0.0112443	-0.00500331	0.76
mrisdp_561	cbcl_scr_syn_external_t	Breathing problems	0.0159645	0.0480833	-0.010821	0.24	1.99663	2.49732	1.62491	0	2.0126	2.51597	1.64958	0	0.00743413	0.0244486	-0.00550719	0.24
mrisdp_562	cbcl_scr_syn_external_t	Breathing problems	0.0221496	0.0497361	-0.00149835	0.06	1.95797	2.36047	1.52277	0	1.98012	2.37872	1.54119	0	0.0105762	0.0267877	-0.000705405	0.06
mrisdp_563	cbcl_scr_syn_external_t	Breathing problems	0.0112719	0.0319505	-0.0115878	0.34	1.95177	2.43965	1.42696	0	1.96305	2.44013	1.44213	0	0.00537037	0.0194716	-0.00605758	0.34
mrisdp_564	cbcl_scr_syn_external_t	Breathing problems	0.0160874	0.0514325	-0.0129843	0.28	1.93269	2.24886	1.50725	0	1.94877	2.26449	1.52165	0	0.00842174	0.0290594	-0.00711636	0.28
mrisdp_565	cbcl_scr_syn_external_t	Breathing problems	0.0430215	0.0771692	0.0144883	0.02	1.96089	2.44239	1.52522	0	2.00391	2.49342	1.55759	0	0.0212766	0.0428671	0.00659889	0.02
mrisdp_566	cbcl_scr_syn_external_t	Breathing problems	0.000273873	0.010109	-0.00750065	0.88	2.02158	2.48185	1.67315	0	2.02186	2.47735	1.67078	0	2.50896e-05	0.00469893	-0.00412066	0.88
mrisdp_567	cbcl_scr_syn_external_t	Breathing problems	0.00118943	0.0174651	-0.0136309	0.92	2.00386	2.40852	1.57002	0	2.00505	2.41115	1.57287	0	0.000204891	0.00958606	-0.00737023	0.92
mrisdp_568	cbcl_scr_syn_external_t	Breathing problems	0.00182707	0.0172976	-0.0151746	0.82	1.948	2.35437	1.60273	0	1.94983	2.35858	1.61109	0	0.000714487	0.00840128	-0.0084126	0.82
mrisdp_569	cbcl_scr_syn_external_t	Breathing problems	0.0015323	0.016685	-0.00677603	0.86	1.9807	2.41052	1.55905	0	1.98223	2.40721	1.57709	0	9.21181e-05	0.00933916	-0.00347333	0.86
mrisdp_570	cbcl_scr_syn_external_t	Breathing problems	0.00491296	0.0306165	-0.0176911	0.8	2.01156	2.50378	1.36224	0	2.01647	2.52742	1.36021	0	0.00217136	0.0151605	-0.0083845	0.8
mrisdp_571	cbcl_scr_syn_external_t	Breathing problems	0.000357348	0.0144455	-0.0162841	0.94	1.95487	2.37662	1.47884	0	1.95522	2.36618	1.48444	0	0.000120199	0.00751653	-0.00726553	0.94
mrisdp_572	cbcl_scr_syn_external_t	Breathing problems	0.0165038	0.0505086	-0.0108656	0.24	1.9852	2.36002	1.49351	0	2.0017	2.37583	1.51443	0	0.00808284	0.0271031	-0.00506451	0.24
mrisdp_573	cbcl_scr_syn_external_t	Breathing problems	0.0156048	0.0417633	-0.00129181	0.1	1.93257	2.3449	1.53447	0	1.94817	2.35695	1.54744	0	0.00708628	0.023308	-0.000697302	0.1
mrisdp_574	cbcl_scr_syn_external_t	Breathing problems	0.010396	0.0384659	-0.0144294	0.48	1.96957	2.35417	1.48276	0	1.97997	2.37014	1.47758	0	0.0051578	0.0182012	-0.00867556	0.48
mrisdp_575	cbcl_scr_syn_external_t	Breathing problems	0.0105457	0.036094	-0.0157241	0.28	1.962	2.30681	1.49912	0	1.97254	2.32097	1.50385	0	0.00502064	0.0183227	-0.00890306	0.28
mrisdp_576	cbcl_scr_syn_external_t	Breathing problems	0.0111161	0.0399168	-0.0143604	0.4	1.96717	2.48542	1.57434	0	1.97828	2.49815	1.57827	0	0.00511343	0.0224856	-0.00669355	0.4
mrisdp_577	cbcl_scr_syn_external_t	Breathing problems	0.0198134	0.0526493	-0.00769626	0.24	2.01699	2.37517	1.63234	0	2.0368	2.39515	1.66352	0	0.00877492	0.0249561	-0.00398775	0.24
mrisdp_578	cbcl_scr_syn_external_t	Breathing problems	-6.98558e-05	0.0082689	-0.011618	0.92	2.00854	2.45201	1.65257	0	2.00847	2.45222	1.65207	0	3.60703e-05	0.00414155	-0.00577516	0.92
mrisdp_579	cbcl_scr_syn_external_t	Breathing problems	0.0136835	0.037002	-0.0125039	0.18	1.94693	2.39727	1.46305	0	1.96061	2.40849	1.48093	0	0.00649115	0.0190603	-0.00760678	0.18
mrisdp_580	cbcl_scr_syn_external_t	Breathing problems	0.00355507	0.0202532	-0.0111038	0.64	1.9613	2.35429	1.41871	0	1.96486	2.35887	1.41898	0	0.00171893	0.0100683	-0.00553598	0.64
mrisdp_581	cbcl_scr_syn_external_t	Breathing problems	0.0170242	0.0415502	-0.00209349	0.08	1.91488	2.3064	1.48522	0	1.9319	2.32806	1.51853	0	0.00806134	0.0240046	-0.000917619	0.08
mrisdp_582	cbcl_scr_syn_external_t	Breathing problems	-0.00157747	0.011997	-0.0152517	0.78	2.03791	2.52613	1.64818	0	2.03633	2.53122	1.64651	0	-0.000603127	0.00625028	-0.0073817	0.78
mrisdp_583	cbcl_scr_syn_external_t	Breathing problems	0.0005454	0.0143352	-0.0178272	0.98	1.98715	2.40504	1.57614	0	1.9877	2.40744	1.57608	0	0.000149993	0.00825279	-0.00906843	0.98
mrisdp_584	cbcl_scr_syn_external_t	Breathing problems	0.0124277	0.0378344	-0.00657658	0.24	2.00092	2.37979	1.57749	0	2.01335	2.38124	1.58031	0	0.00585938	0.0202129	-0.00309943	0.24
mrisdp_585	cbcl_scr_syn_external_t	Breathing problems	0.00702978	0.0301244	-0.0112762	0.44	1.95994	2.40756	1.51755	0	1.96697	2.40923	1.53266	0	0.00286195	0.0157521	-0.00612694	0.44
mrisdp_586	cbcl_scr_syn_external_t	Breathing problems	0.03115	0.0674959	-0.00360203	0.08	1.97066	2.57441	1.50219	0	2.00181	2.60843	1.53357	0	0.015604	0.0335387	-0.00194369	0.08
mrisdp_587	cbcl_scr_syn_external_t	Breathing problems	0.00118634	0.0263143	-0.02106	0.98	1.97018	2.3952	1.52552	0	1.97136	2.39861	1.51885	0	0.000344486	0.0135206	-0.0107143	0.98
mrisdp_588	cbcl_scr_syn_external_t	Breathing problems	0.0143062	0.0382519	-0.00456629	0.2	1.98022	2.38518	1.55212	0	1.99453	2.41344	1.56632	0	0.00627531	0.0181506	-0.00213614	0.2
mrisdp_589	cbcl_scr_syn_external_t	Breathing problems	0.00574164	0.020546	-0.00488212	0.28	2.01999	2.41336	1.56156	0	2.02573	2.41744	1.56531	0	0.00207699	0.0108016	-0.00231935	0.28
mrisdp_590	cbcl_scr_syn_external_t	Breathing problems	0.027203	0.0608739	0.00612174	0	2.00522	2.41534	1.55816	0	2.03242	2.44267	1.58876	0	0.0128118	0.0286313	0.00263484	0
mrisdp_591	cbcl_scr_syn_external_t	Breathing problems	0.0135572	0.038722	-0.00858463	0.32	1.98171	2.36283	1.61469	0	1.99527	2.38649	1.62364	0	0.00623293	0.0191457	-0.00419395	0.32
mrisdp_592	cbcl_scr_syn_external_t	Breathing problems	0.022149	0.0514357	-0.00189058	0.08	1.98378	2.42577	1.61402	0	2.00592	2.44381	1.6167	0	0.0104739	0.0267225	-0.000910095	0.08
mrisdp_593	cbcl_scr_syn_external_t	Breathing problems	0.00070792	0.0164131	-0.0122477	0.88	1.99772	2.42354	1.5242	0	1.99843	2.42491	1.5193	0	0.000213074	0.00793511	-0.00815261	0.88
mrisdp_594	cbcl_scr_syn_external_t	Breathing problems	0.00755436	0.0323033	-0.0133105	0.56	1.95107	2.37107	1.31656	0	1.95862	2.37467	1.3235	0	0.00344951	0.0183937	-0.00722463	0.56
mrisdp_595	cbcl_scr_syn_external_t	Breathing problems	-0.00128369	0.0141999	-0.0215583	0.92	1.98008	2.39146	1.5885	0	1.9788	2.38131	1.58294	0	-0.000547698	0.00744858	-0.0111959	0.92
mrisdp_596	cbcl_scr_syn_external_t	Breathing problems	0.00430056	0.023355	-0.0161121	0.6	1.98927	2.40587	1.41366	0	1.99357	2.41554	1.40745	0	0.00244312	0.0126898	-0.0101595	0.6
mrisdp_597	cbcl_scr_syn_external_t	Breathing problems	0.000628984	0.00873511	-0.00528783	0.76	1.94846	2.3475	1.5408	0	1.94908	2.34696	1.54164	0	0.000161694	0.00425537	-0.00307968	0.76
mrisdp_598	cbcl_scr_syn_external_t	Breathing problems	0.00878591	0.0259268	-0.00281292	0.22	1.99216	2.46237	1.55793	0	2.00095	2.47795	1.56563	0	0.00382355	0.0127426	-0.00132509	0.22
mrisdp_599	cbcl_scr_syn_external_t	Breathing problems	-0.00157552	0.0365065	-0.0344553	0.84	1.96946	2.38214	1.48802	0	1.96789	2.38733	1.46991	0	-0.00208334	0.01687	-0.0222148	0.84
mrisdp_600	cbcl_scr_syn_external_t	Breathing problems	0.0554116	0.109615	0.0145906	0.02	1.96642	2.48663	1.59689	0	2.02183	2.55826	1.65439	0	0.028713	0.0552934	0.00699453	0.02
mrisdp_601	cbcl_scr_syn_external_t	Breathing problems	0.00433838	0.0186583	-0.00505906	0.42	2.0303	2.48148	1.62217	0	2.03464	2.48885	1.63287	0	0.00164179	0.0113962	-0.00253226	0.42
mrisdp_602	cbcl_scr_syn_external_t	Breathing problems	0.0614119	0.108023	0.0106949	0.02	1.95194	2.40632	1.53698	0	2.01335	2.46575	1.61621	0	0.0309062	0.0602043	0.00540432	0.02
mrisdp_603	cbcl_scr_syn_external_t	Breathing problems	0.0582567	0.114138	0.000614476	0.06	1.95859	2.38604	1.59659	0	2.01685	2.47345	1.61951	0	0.0285581	0.0589428	0.000362771	0.06
mrisdp_604	cbcl_scr_syn_external_t	Breathing problems	0.0622335	0.114101	0.0230958	0	1.93456	2.38972	1.49434	0	1.99679	2.44388	1.56931	0	0.0301997	0.056126	0.0140084	0
mrisdp_454	cbcl_scr_syn_internal_t	Breathing problems	0.000721355	0.0154775	-0.0129754	0.86	2.54987	2.9996	2.15288	0	2.55059	3.00795	2.15139	0	0.000112319	0.0058343	-0.00499272	0.86
mrisdp_455	cbcl_scr_syn_internal_t	Breathing problems	0.0164975	0.0463347	-9.93629e-05	0.08	2.50127	3.03401	2.07995	0	2.51776	3.0457	2.10482	0	0.00610948	0.0190637	-3.70303e-05	0.08
mrisdp_456	cbcl_scr_syn_internal_t	Breathing problems	0.0165822	0.0371302	-0.000596933	0.06	2.46144	2.958	1.9697	0	2.47803	2.96097	1.98561	0	0.00631157	0.0160968	-0.000226685	0.06
mrisdp_457	cbcl_scr_syn_internal_t	Breathing problems	0.0153322	0.0378176	-0.000290808	0.08	2.52889	2.90525	2.13758	0	2.54422	2.92515	2.14958	0	0.00556926	0.0140946	-0.00011216	0.08
mrisdp_458	cbcl_scr_syn_internal_t	Breathing problems	0.0110881	0.0371411	-0.00673914	0.28	2.56285	3.00887	2.06822	0	2.57394	3.02125	2.07218	0	0.00356657	0.0137493	-0.00264284	0.28
mrisdp_459	cbcl_scr_syn_internal_t	Breathing problems	0.0205129	0.0501849	0.00136346	0.02	2.47987	2.95925	2.09966	0	2.50038	2.98957	2.11863	0	0.00738315	0.0214342	0.000572923	0.02
mrisdp_460	cbcl_scr_syn_internal_t	Breathing problems	0.0141526	0.0345087	-0.006779	0.12	2.51757	2.98848	1.90316	0	2.53172	3.01297	1.93296	0	0.00507537	0.0142035	-0.0029904	0.12
mrisdp_461	cbcl_scr_syn_internal_t	Breathing problems	0.00783421	0.0273139	-0.00469492	0.26	2.48254	2.93819	2.03526	0	2.49038	2.94652	2.04207	0	0.00262422	0.00998247	-0.00187072	0.26
mrisdp_462	cbcl_scr_syn_internal_t	Breathing problems	0.00684891	0.0282187	-0.00549118	0.28	2.51996	2.91406	1.93445	0	2.5268	2.92189	1.93743	0	0.002369	0.0113487	-0.00203164	0.28
mrisdp_463	cbcl_scr_syn_internal_t	Breathing problems	0.00158948	0.0117478	-0.00442721	0.66	2.51608	2.97743	2.05588	0	2.51767	2.98601	2.05886	0	0.000278004	0.00525093	-0.00176311	0.66
mrisdp_464	cbcl_scr_syn_internal_t	Breathing problems	-0.00204304	0.00643056	-0.0135572	0.62	2.55204	2.97707	2.12302	0	2.55	2.97401	2.12196	0	-0.000431276	0.00265996	-0.00567054	0.62
mrisdp_465	cbcl_scr_syn_internal_t	Breathing problems	0.00958997	0.0377352	-0.00442663	0.28	2.51924	3.08679	2.04698	0	2.52883	3.10113	2.05446	0	0.0029208	0.0148836	-0.00177387	0.28
mrisdp_466	cbcl_scr_syn_internal_t	Breathing problems	0.00296165	0.0186559	-0.0108317	0.68	2.48	2.91467	2.00267	0	2.48296	2.90455	2.00352	0	0.000691213	0.00698405	-0.00463006	0.68
mrisdp_467	cbcl_scr_syn_internal_t	Breathing problems	0.00495916	0.0237063	-0.00304425	0.52	2.51852	2.99086	2.09694	0	2.52347	2.99427	2.0993	0	0.00122615	0.00943134	-0.0012623	0.52
mrisdp_468	cbcl_scr_syn_internal_t	Breathing problems	0.0127525	0.0442934	-0.00950813	0.22	2.53028	3.03937	2.07503	0	2.54304	3.05644	2.08765	0	0.00439238	0.0161794	-0.00366228	0.22
mrisdp_469	cbcl_scr_syn_internal_t	Breathing problems	0.0251064	0.0558074	0.00178062	0.04	2.50108	2.87547	2.06923	0	2.52619	2.90159	2.09936	0	0.00997803	0.0220799	0.000709879	0.04
mrisdp_470	cbcl_scr_syn_internal_t	Breathing problems	0.0031078	0.0227319	-0.00596929	0.7	2.55019	3.02659	2.05407	0	2.5533	3.02991	2.06011	0	0.000604923	0.00846408	-0.00239761	0.7
mrisdp_471	cbcl_scr_syn_internal_t	Breathing problems	0.014178	0.0396807	-0.0183135	0.24	2.48492	2.96581	2.07234	0	2.4991	2.97368	2.09306	0	0.00474809	0.016172	-0.00628762	0.24
mrisdp_472	cbcl_scr_syn_internal_t	Breathing problems	0.0254182	0.0611744	-0.00359308	0.12	2.51174	2.9453	2.0111	0	2.53715	2.97817	2.0445	0	0.00917868	0.0258072	-0.00148695	0.12
mrisdp_473	cbcl_scr_syn_internal_t	Breathing problems	0.00729293	0.0268821	-0.00705551	0.44	2.47467	2.85799	2.00316	0	2.48196	2.85709	1.9991	0	0.00282599	0.0108104	-0.00308502	0.44
mrisdp_474	cbcl_scr_syn_internal_t	Breathing problems	0.00808901	0.0279951	-0.00600848	0.34	2.49775	2.89582	2.0909	0	2.50584	2.90405	2.09603	0	0.00232913	0.011795	-0.00245472	0.34
mrisdp_475	cbcl_scr_syn_internal_t	Breathing problems	0.00162819	0.015441	-0.00882885	0.66	2.54195	3.00733	1.96767	0	2.54358	3.00707	1.96929	0	0.000255063	0.00639113	-0.0035888	0.66
mrisdp_476	cbcl_scr_syn_internal_t	Breathing problems	0.00743372	0.0257755	-0.00520814	0.28	2.54453	2.9971	2.0968	0	2.55196	2.99819	2.10133	0	0.0021652	0.00954523	-0.00232995	0.28
mrisdp_477	cbcl_scr_syn_internal_t	Breathing problems	0.0137495	0.0372138	-0.000226546	0.08	2.53715	2.90283	2.14062	0	2.5509	2.91946	2.15403	0	0.00465229	0.0146526	-8.56638e-05	0.08
mrisdp_478	cbcl_scr_syn_internal_t	Breathing problems	0.00368646	0.0241053	-0.0133001	0.74	2.50674	2.89261	2.09354	0	2.51043	2.88468	2.09877	0	0.00122053	0.00919445	-0.00529282	0.74
mrisdp_479	cbcl_scr_syn_internal_t	Breathing problems	0.00895174	0.0404283	-0.0120187	0.5	2.49436	2.86228	2.12124	0	2.50331	2.86484	2.12746	0	0.00296338	0.0170985	-0.0044675	0.5
mrisdp_480	cbcl_scr_syn_internal_t	Breathing problems	0.00601369	0.0195958	-0.00535335	0.34	2.48232	2.9555	2.01806	0	2.48833	2.95951	2.02341	0	0.0018538	0.00858207	-0.00210162	0.34
mrisdp_481	cbcl_scr_syn_internal_t	Breathing problems	0.032246	0.0682731	0.00948837	0.02	2.48058	2.97567	2.03517	0	2.51283	3.00879	2.07166	0	0.0115228	0.0261374	0.00348586	0.02
mrisdp_482	cbcl_scr_syn_internal_t	Breathing problems	0.0126023	0.0325639	0.000200723	0.04	2.51365	2.96897	2.03422	0	2.52625	2.98244	2.03594	0	0.00426875	0.0134797	9.86946e-05	0.04
mrisdp_483	cbcl_scr_syn_internal_t	Breathing problems	0.0114517	0.0336585	-0.00749679	0.3	2.50323	3.03912	2.03668	0	2.51469	3.05204	2.06049	0	0.00379246	0.0133987	-0.00279699	0.3
mrisdp_484	cbcl_scr_syn_internal_t	Breathing problems	0.00379323	0.0204064	-0.00929793	0.58	2.51966	2.95698	2.0641	0	2.52345	2.96452	2.06234	0	0.000868712	0.00825315	-0.00380472	0.58
mrisdp_485	cbcl_scr_syn_internal_t	Breathing problems	0.00441872	0.0223404	-0.010284	0.66	2.48781	2.94453	2.03711	0	2.49223	2.95101	2.03617	0	0.00117636	0.00882289	-0.00462346	0.66
mrisdp_486	cbcl_scr_syn_internal_t	Breathing problems	0.00564718	0.0177955	-0.00385765	0.26	2.52992	2.90257	2.08033	0	2.53557	2.90294	2.08516	0	0.00181728	0.00764956	-0.00147574	0.26
mrisdp_487	cbcl_scr_syn_internal_t	Breathing problems	0.0225122	0.0502749	0.0043738	0	2.54329	2.97059	2.05873	0	2.5658	2.97623	2.07131	0	0.00864382	0.0178949	0.00159609	0
mrisdp_488	cbcl_scr_syn_internal_t	Breathing problems	0.00638111	0.02229	-0.00283045	0.24	2.50401	2.93072	2.03871	0	2.51039	2.93273	2.0406	0	0.00195941	0.0099874	-0.00117064	0.24
mrisdp_489	cbcl_scr_syn_internal_t	Breathing problems	0.0101598	0.0284453	-0.00369433	0.28	2.48587	2.97599	1.96376	0	2.49603	2.97941	1.97209	0	0.00368873	0.0135025	-0.00140245	0.28
mrisdp_490	cbcl_scr_syn_internal_t	Breathing problems	0.0090316	0.0347465	-0.00962606	0.42	2.5134	2.88751	2.08189	0	2.52243	2.88445	2.08467	0	0.00335739	0.0131594	-0.00423926	0.42
mrisdp_491	cbcl_scr_syn_internal_t	Breathing problems	0.0137233	0.0350567	-0.00103721	0.1	2.51303	2.9301	2.02263	0	2.52675	2.94822	2.02905	0	0.00505465	0.0142786	-0.000434982	0.1
mrisdp_492	cbcl_scr_syn_internal_t	Breathing problems	-0.00136464	0.00665355	-0.0139389	0.74	2.53653	2.89601	2.07819	0	2.53517	2.8944	2.07592	0	-0.000226289	0.00270757	-0.00560724	0.74
mrisdp_493	cbcl_scr_syn_internal_t	Breathing problems	-0.00461629	0.00299939	-0.0210902	0.46	2.52627	2.88728	2.14751	0	2.52166	2.88521	2.14043	0	-0.00127755	0.0012032	-0.00805418	0.46
mrisdp_494	cbcl_scr_syn_internal_t	Breathing problems	0.00820925	0.0305699	-0.00516447	0.3	2.54846	2.98936	2.12739	0	2.55666	2.99948	2.1325	0	0.00265661	0.012949	-0.00196089	0.3
mrisdp_495	cbcl_scr_syn_internal_t	Breathing problems	0.0013021	0.00996411	-0.00764145	0.78	2.53737	3.06241	2.16024	0	2.53867	3.06205	2.16352	0	0.000309532	0.00413238	-0.00311342	0.78
mrisdp_496	cbcl_scr_syn_internal_t	Breathing problems	0.0167421	0.0481164	-0.00722261	0.16	2.48248	2.92981	1.9988	0	2.49923	2.95608	2.02468	0	0.00521459	0.0192745	-0.00275086	0.16
mrisdp_497	cbcl_scr_syn_internal_t	Breathing problems	0.00712346	0.0273867	-0.00509367	0.34	2.5091	2.87622	2.0507	0	2.51623	2.87999	2.05365	0	0.00236617	0.0109802	-0.00211116	0.34
mrisdp_498	cbcl_scr_syn_internal_t	Breathing problems	0.00569895	0.0337396	-0.0140654	0.68	2.50706	2.88345	2.09669	0	2.51276	2.8843	2.09452	0	0.00184359	0.0122262	-0.00593157	0.68
mrisdp_499	cbcl_scr_syn_internal_t	Breathing problems	0.0147067	0.0357998	0.000134006	0.06	2.4901	2.92772	2.10783	0	2.50481	2.93974	2.1293	0	0.00544275	0.0134543	6.12292e-05	0.06
mrisdp_500	cbcl_scr_syn_internal_t	Breathing problems	0.018021	0.0440077	-0.00463957	0.12	2.5149	2.93753	1.9955	0	2.53292	2.95503	2.02132	0	0.00645509	0.0178534	-0.00177196	0.12
mrisdp_501	cbcl_scr_syn_internal_t	Breathing problems	0.00936712	0.0232007	-0.000456582	0.06	2.49128	2.94682	2.05228	0	2.50065	2.95844	2.07306	0	0.00367324	0.00949898	-0.000238255	0.06
mrisdp_502	cbcl_scr_syn_internal_t	Breathing problems	0.0179191	0.0426816	-0.00526994	0.12	2.48121	2.97525	2.00782	0	2.49913	3.00724	2.02495	0	0.00671181	0.0183091	-0.00197833	0.12
mrisdp_503	cbcl_scr_syn_internal_t	Breathing problems	0.000446087	0.0113957	-0.00809572	1	2.53437	2.91047	2.05474	0	2.53482	2.90674	2.05498	0	1.35054e-05	0.00429122	-0.00320166	1
mrisdp_504	cbcl_scr_syn_internal_t	Breathing problems	0.012404	0.0308705	-0.000969579	0.1	2.52714	2.94556	2.0836	0	2.53955	2.94511	2.09377	0	0.00442225	0.0125312	-0.000425403	0.1
mrisdp_505	cbcl_scr_syn_internal_t	Breathing problems	0.00820926	0.0255334	-0.0047927	0.26	2.55103	2.94485	2.10374	0	2.55924	2.9618	2.10281	0	0.00280137	0.00972374	-0.00205444	0.26
mrisdp_506	cbcl_scr_syn_internal_t	Breathing problems	-0.000473768	0.00966621	-0.0124003	1	2.57023	3.08301	2.14667	0	2.56976	3.08225	2.14502	0	1.33835e-07	0.00394308	-0.00530974	1
mrisdp_507	cbcl_scr_syn_internal_t	Breathing problems	0.0119923	0.0378556	-0.0110924	0.18	2.52585	2.9111	2.14794	0	2.53784	2.9257	2.16909	0	0.00419615	0.0146934	-0.00418002	0.18
mrisdp_508	cbcl_scr_syn_internal_t	Breathing problems	-0.00106922	0.00882749	-0.0155906	0.84	2.49766	2.96929	2.06241	0	2.49659	2.96487	2.05823	0	-0.000120416	0.00362624	-0.00599572	0.84
mrisdp_509	cbcl_scr_syn_internal_t	Breathing problems	0.000133774	0.0226336	-0.0183381	0.98	2.55369	3.01184	2.10015	0	2.55382	3.01915	2.09489	0	6.99402e-05	0.00865534	-0.00772485	0.98
mrisdp_510	cbcl_scr_syn_internal_t	Breathing problems	0.0227361	0.0538469	0.00357154	0	2.50847	2.89164	1.93867	0	2.53121	2.91103	1.95858	0	0.00810868	0.0222459	0.00141188	0
mrisdp_511	cbcl_scr_syn_internal_t	Breathing problems	0.00821891	0.0265369	-0.00534563	0.22	2.55039	3.07466	2.07026	0	2.55861	3.09016	2.08122	0	0.00310011	0.00927941	-0.00195629	0.22
mrisdp_512	cbcl_scr_syn_internal_t	Breathing problems	-0.00106739	0.0195786	-0.025162	0.98	2.55448	3.01691	2.14488	0	2.55342	3.01493	2.1535	0	-0.000103881	0.00789492	-0.00977061	0.98
mrisdp_513	cbcl_scr_syn_internal_t	Breathing problems	-0.0043931	0.0276495	-0.0297318	0.72	2.54251	2.98794	2.00343	0	2.53812	2.99348	1.99912	0	-0.00159894	0.0106019	-0.0117891	0.72
mrisdp_514	cbcl_scr_syn_internal_t	Breathing problems	0.00806072	0.0271138	-0.00405703	0.32	2.50394	2.90196	2.07043	0	2.512	2.91131	2.07581	0	0.00253302	0.0115976	-0.00150974	0.32
mrisdp_515	cbcl_scr_syn_internal_t	Breathing problems	0.000585614	0.0187964	-0.0154058	0.9	2.48347	2.93753	2.01875	0	2.48406	2.93638	2.01637	0	0.000339576	0.00802804	-0.00639144	0.9
mrisdp_516	cbcl_scr_syn_internal_t	Breathing problems	0.00644063	0.0278909	-0.0123801	0.5	2.49389	3.01977	2.06484	0	2.50033	3.02683	2.07783	0	0.00243224	0.0111404	-0.00465933	0.5
mrisdp_517	cbcl_scr_syn_internal_t	Breathing problems	0.00216808	0.0157202	-0.00634561	0.74	2.52269	2.98753	2.09262	0	2.52486	2.98461	2.09924	0	0.000154964	0.00614753	-0.00259908	0.74
mrisdp_518	cbcl_scr_syn_internal_t	Breathing problems	0.0175991	0.0501943	0.00110171	0.02	2.50198	2.89276	2.07452	0	2.51958	2.91597	2.09813	0	0.00613952	0.0215169	0.000457585	0.02
mrisdp_519	cbcl_scr_syn_internal_t	Breathing problems	-0.00232244	0.00785295	-0.0174611	0.54	2.54042	3.00025	2.09655	0	2.53809	3.00587	2.0942	0	-0.000419921	0.00349786	-0.00733875	0.54
mrisdp_520	cbcl_scr_syn_internal_t	Breathing problems	0.0114605	0.0338876	-0.00280959	0.18	2.51684	2.97516	2.042	0	2.5283	2.9751	2.05109	0	0.00356775	0.014088	-0.00113831	0.18
mrisdp_521	cbcl_scr_syn_internal_t	Breathing problems	0.00206507	0.0166955	-0.00856594	0.7	2.5406	2.99313	2.02247	0	2.54266	2.99927	2.03193	0	0.000431977	0.00747297	-0.00339056	0.7
mrisdp_522	cbcl_scr_syn_internal_t	Breathing problems	0.00196417	0.0121576	-0.00608048	0.64	2.50242	2.86227	1.9884	0	2.50438	2.86829	1.99399	0	0.000623052	0.00443961	-0.00250302	0.64
mrisdp_523	cbcl_scr_syn_internal_t	Breathing problems	-0.00117496	0.00597511	-0.0112937	0.72	2.50171	2.97369	2.0253	0	2.50054	2.97532	2.02037	0	-0.000151494	0.00244067	-0.004639	0.72
mrisdp_524	cbcl_scr_syn_internal_t	Breathing problems	0.0121431	0.0350716	-0.00798575	0.28	2.50996	2.9965	2.00792	0	2.52211	3.00181	2.01167	0	0.00454125	0.0133941	-0.00316916	0.28
mrisdp_525	cbcl_scr_syn_internal_t	Breathing problems	0.0023996	0.0215679	-0.0174192	0.7	2.501	2.94452	2.06604	0	2.5034	2.94947	2.06866	0	0.000535906	0.0087205	-0.00690909	0.7
mrisdp_526	cbcl_scr_syn_internal_t	Breathing problems	0.0110232	0.0359283	-0.0141485	0.36	2.50204	2.90842	2.12995	0	2.51307	2.90905	2.14798	0	0.0040578	0.0160656	-0.00568898	0.36
mrisdp_527	cbcl_scr_syn_internal_t	Breathing problems	0.00340885	0.0156107	-0.00665452	0.62	2.49313	2.88166	2.07378	0	2.49654	2.87988	2.08251	0	0.000907923	0.00674361	-0.00252927	0.62
mrisdp_528	cbcl_scr_syn_internal_t	Breathing problems	0.000952067	0.0197986	-0.0186267	0.9	2.5243	2.93376	2.01235	0	2.52525	2.93493	2.03593	0	0.000598679	0.00818731	-0.0075314	0.9
mrisdp_529	cbcl_scr_syn_internal_t	Breathing problems	0.000436561	0.0101548	-0.00744324	0.9	2.4884	2.90972	2.07372	0	2.48883	2.90113	2.07625	0	6.42437e-05	0.00367789	-0.00278087	0.9
mrisdp_530	cbcl_scr_syn_internal_t	Breathing problems	0.00288691	0.0219841	-0.0126699	0.92	2.51786	2.91297	2.10253	0	2.52075	2.91155	2.10065	0	0.000738316	0.00905031	-0.0047508	0.92
mrisdp_531	cbcl_scr_syn_internal_t	Breathing problems	0.0119773	0.0443044	-0.0117029	0.4	2.52576	2.93119	2.08274	0	2.53773	2.95652	2.08706	0	0.00441755	0.0178806	-0.00504806	0.4
mrisdp_532	cbcl_scr_syn_internal_t	Breathing problems	0.010765	0.0334014	-0.00497244	0.18	2.52602	2.96637	2.05649	0	2.53679	2.97131	2.08268	0	0.00446151	0.012789	-0.00182993	0.18
mrisdp_533	cbcl_scr_syn_internal_t	Breathing problems	0.0162565	0.0423958	0.00128589	0.04	2.46862	2.84464	2.04275	0	2.48488	2.86388	2.07356	0	0.00582168	0.0161793	0.000554087	0.04
mrisdp_534	cbcl_scr_syn_internal_t	Breathing problems	0.0138246	0.0386349	-0.00776142	0.3	2.54275	2.99784	1.98607	0	2.55658	3.02025	1.97982	0	0.0047037	0.0155269	-0.00292397	0.3
mrisdp_535	cbcl_scr_syn_internal_t	Breathing problems	0.015567	0.0401366	-0.00107161	0.12	2.51229	2.88692	2.13276	0	2.52785	2.9077	2.13952	0	0.00516273	0.0157023	-0.000420339	0.12
mrisdp_536	cbcl_scr_syn_internal_t	Breathing problems	0.00280057	0.0129833	-0.00532653	0.54	2.55148	3.02416	2.09957	0	2.55428	3.02962	2.09907	0	0.000556518	0.00558333	-0.00212625	0.54
mrisdp_537	cbcl_scr_syn_internal_t	Breathing problems	0.000291985	0.00807778	-0.00894578	0.76	2.55311	2.94579	2.15762	0	2.5534	2.94433	2.15777	0	0.000114682	0.00307282	-0.00349924	0.76
mrisdp_538	cbcl_scr_syn_internal_t	Breathing problems	0.00910791	0.0271966	-0.00317054	0.16	2.4996	2.9918	2.03046	0	2.5087	3.00383	2.04175	0	0.00302214	0.0116446	-0.00112186	0.16
mrisdp_539	cbcl_scr_syn_internal_t	Breathing problems	0.00333182	0.0204581	-0.00996576	0.68	2.54885	2.99031	2.11589	0	2.55218	3.00374	2.12635	0	0.00102121	0.00819724	-0.0044351	0.68
mrisdp_540	cbcl_scr_syn_internal_t	Breathing problems	-0.000790874	0.0113595	-0.00877907	0.68	2.54366	2.9777	2.09661	0	2.54286	2.97316	2.10125	0	-0.000363894	0.00455864	-0.00358484	0.68
mrisdp_541	cbcl_scr_syn_internal_t	Breathing problems	0.00158201	0.0156991	-0.00592975	0.8	2.49572	2.89614	1.99897	0	2.49731	2.90026	1.99825	0	0.000244704	0.00592564	-0.00246899	0.8
mrisdp_542	cbcl_scr_syn_internal_t	Breathing problems	0.00936732	0.0293159	-0.00604251	0.2	2.50054	3.0181	2.08598	0	2.5099	3.03789	2.10179	0	0.0032678	0.0123738	-0.00245609	0.2
mrisdp_543	cbcl_scr_syn_internal_t	Breathing problems	0.0423738	0.0782585	0.0159381	0	2.52545	2.95115	2.05087	0	2.56782	3.00276	2.09409	0	0.0147747	0.0301288	0.00631729	0
mrisdp_544	cbcl_scr_syn_internal_t	Breathing problems	0.00422075	0.0161204	-0.00635838	0.3	2.48636	2.9747	2.02415	0	2.49058	2.9825	2.02682	0	0.00125093	0.00614869	-0.00257047	0.3
mrisdp_545	cbcl_scr_syn_internal_t	Breathing problems	0.0195943	0.0463602	-0.00302585	0.1	2.52988	2.99191	2.01781	0	2.54947	3.0109	2.04866	0	0.00781035	0.0192302	-0.00116238	0.1
mrisdp_546	cbcl_scr_syn_internal_t	Breathing problems	0.018814	0.0429436	-0.00507325	0.14	2.53067	2.92683	2.12646	0	2.54949	2.93866	2.14394	0	0.00695963	0.017239	-0.00211157	0.14
mrisdp_547	cbcl_scr_syn_internal_t	Breathing problems	0.0154067	0.0413952	-0.00764354	0.2	2.45813	2.91727	2.05588	0	2.47353	2.93566	2.08366	0	0.00578792	0.0171135	-0.00343563	0.2
mrisdp_548	cbcl_scr_syn_internal_t	Breathing problems	0.00919575	0.0257306	-0.0070174	0.22	2.54402	2.93019	2.07958	0	2.55321	2.9372	2.09981	0	0.00317675	0.0112677	-0.00295671	0.22
mrisdp_549	cbcl_scr_syn_internal_t	Breathing problems	0.00267903	0.013803	-0.0101369	0.62	2.53932	2.97723	2.08344	0	2.542	2.97896	2.09626	0	0.000582907	0.0052593	-0.00401805	0.62
mrisdp_550	cbcl_scr_syn_internal_t	Breathing problems	0.00798098	0.0276304	-0.00290397	0.24	2.50796	2.95294	1.9489	0	2.51594	2.95796	1.9604	0	0.0023363	0.0121947	-0.00109982	0.24
mrisdp_551	cbcl_scr_syn_internal_t	Breathing problems	0.0226314	0.0490228	-0.00561796	0.16	2.52549	2.9247	2.08688	0	2.54812	2.94653	2.10725	0	0.00920898	0.0204487	-0.00220751	0.16
mrisdp_552	cbcl_scr_syn_internal_t	Breathing problems	0.0135558	0.0376464	-0.00614346	0.18	2.52254	3.07758	1.91393	0	2.5361	3.0971	1.92242	0	0.00472955	0.0148857	-0.00249183	0.18
mrisdp_553	cbcl_scr_syn_internal_t	Breathing problems	0.0126058	0.0362147	-3.01879e-05	0.06	2.54621	3.07197	2.09887	0	2.55881	3.08158	2.10587	0	0.00447495	0.0129191	-8.87488e-06	0.06
mrisdp_554	cbcl_scr_syn_internal_t	Breathing problems	0.00762301	0.024037	-0.0048436	0.42	2.52669	3.00206	1.99609	0	2.53431	3.00532	1.99821	0	0.00240089	0.00941184	-0.0022033	0.42
mrisdp_555	cbcl_scr_syn_internal_t	Breathing problems	0.0242712	0.0531464	0.00526801	0	2.49444	2.92552	2.08688	0	2.51871	2.95216	2.11949	0	0.00914667	0.0208413	0.00211439	0
mrisdp_556	cbcl_scr_syn_internal_t	Breathing problems	0.0210949	0.0457723	-0.00785388	0.18	2.48202	2.96817	2.01474	0	2.50311	2.99219	2.03013	0	0.00862861	0.01962	-0.00318835	0.18
mrisdp_557	cbcl_scr_syn_internal_t	Breathing problems	0.0089369	0.0266195	-0.000304623	0.12	2.49817	2.9092	2.11381	0	2.50711	2.91312	2.13101	0	0.00287783	0.0106258	-0.000121324	0.12
mrisdp_558	cbcl_scr_syn_internal_t	Breathing problems	0.000388982	0.00608848	-0.00572439	0.9	2.49088	2.90015	2.09112	0	2.49127	2.89906	2.09464	0	8.94728e-05	0.00221929	-0.00260796	0.9
mrisdp_559	cbcl_scr_syn_internal_t	Breathing problems	0.00696633	0.0306945	-0.0134608	0.52	2.52676	2.94804	2.05945	0	2.53373	2.95425	2.05647	0	0.00259819	0.0115404	-0.00540333	0.52
mrisdp_560	cbcl_scr_syn_internal_t	Breathing problems	0.00490485	0.0269491	-0.0133561	0.62	2.55266	2.93341	2.19354	0	2.55757	2.95806	2.19882	0	0.00159421	0.0109456	-0.00551913	0.62
mrisdp_561	cbcl_scr_syn_internal_t	Breathing problems	0.00917432	0.0325813	-0.00367217	0.26	2.49504	2.93217	2.10326	0	2.50422	2.94677	2.10928	0	0.00273121	0.0128538	-0.00165622	0.26
mrisdp_562	cbcl_scr_syn_internal_t	Breathing problems	0.0120022	0.0362027	-0.000439485	0.08	2.52413	2.91899	2.00843	0	2.53613	2.93202	2.01611	0	0.00402966	0.0133581	-0.000181972	0.08
mrisdp_563	cbcl_scr_syn_internal_t	Breathing problems	0.00461063	0.018311	-0.00605185	0.5	2.53731	2.97698	2.16864	0	2.54193	2.98013	2.17155	0	0.00130214	0.0071888	-0.00262059	0.5
mrisdp_564	cbcl_scr_syn_internal_t	Breathing problems	0.0185261	0.0499646	-0.00548644	0.16	2.49141	2.99356	2.06595	0	2.50994	3.02032	2.0778	0	0.00669832	0.0190084	-0.00266429	0.16
mrisdp_565	cbcl_scr_syn_internal_t	Breathing problems	0.0262604	0.0574526	0.00290635	0	2.49602	2.92835	1.88928	0	2.52228	2.96092	1.92832	0	0.00918541	0.0241127	0.00110857	0
mrisdp_566	cbcl_scr_syn_internal_t	Breathing problems	-0.00121545	0.00505059	-0.00974885	0.84	2.45108	2.90746	2.03072	0	2.44986	2.90028	2.02759	0	-9.34461e-05	0.00209073	-0.00386038	0.84
mrisdp_567	cbcl_scr_syn_internal_t	Breathing problems	0.0012587	0.0232788	-0.0102861	1	2.51511	3.00215	2.07429	0	2.51637	3.01232	2.07425	0	1.43202e-05	0.00880875	-0.00444138	1
mrisdp_568	cbcl_scr_syn_internal_t	Breathing problems	0.000792339	0.0120628	-0.00957085	0.76	2.52946	2.91831	2.1352	0	2.53025	2.92355	2.13359	0	0.000214523	0.0048983	-0.0038553	0.76
mrisdp_569	cbcl_scr_syn_internal_t	Breathing problems	0.000357756	0.00673268	-0.00549808	0.94	2.50849	2.98976	2.0413	0	2.50885	2.99294	2.04292	0	1.66374e-05	0.00277022	-0.00243004	0.94
mrisdp_570	cbcl_scr_syn_internal_t	Breathing problems	0.00146593	0.0189204	-0.00918382	0.74	2.5277	2.90306	2.15475	0	2.52917	2.90794	2.14727	0	0.000557508	0.00744407	-0.0043345	0.74
mrisdp_571	cbcl_scr_syn_internal_t	Breathing problems	-0.00024892	0.00587502	-0.00802898	0.94	2.50872	2.96183	2.04881	0	2.50847	2.96288	2.04733	0	1.50197e-05	0.00245743	-0.00326815	0.94
mrisdp_572	cbcl_scr_syn_internal_t	Breathing problems	0.00634944	0.0243953	-0.00477702	0.46	2.49289	2.98449	2.01627	0	2.49924	2.98374	2.01779	0	0.0018646	0.0101568	-0.0021913	0.46
mrisdp_573	cbcl_scr_syn_internal_t	Breathing problems	0.0225572	0.0434509	0.00261909	0.04	2.48103	2.88746	2.11982	0	2.50359	2.9208	2.14836	0	0.00864957	0.0190979	0.00111092	0.04
mrisdp_574	cbcl_scr_syn_internal_t	Breathing problems	0.00734463	0.0319496	-0.0184975	0.46	2.55551	2.97689	2.05392	0	2.56285	2.98417	2.0684	0	0.00256149	0.0118232	-0.00746165	0.46
mrisdp_575	cbcl_scr_syn_internal_t	Breathing problems	0.00664008	0.0240456	-0.00888985	0.48	2.52408	2.93726	2.05225	0	2.53072	2.94692	2.05572	0	0.00205312	0.00939745	-0.00355315	0.48
mrisdp_576	cbcl_scr_syn_internal_t	Breathing problems	0.00736401	0.0277693	-0.00766366	0.44	2.52022	2.98381	2.06514	0	2.52758	2.98428	2.06203	0	0.00250148	0.0110491	-0.00299049	0.44
mrisdp_577	cbcl_scr_syn_internal_t	Breathing problems	0.0110049	0.037791	-0.00828573	0.22	2.50181	2.90356	1.98301	0	2.51282	2.91904	1.99558	0	0.00336549	0.0159402	-0.00306401	0.22
mrisdp_578	cbcl_scr_syn_internal_t	Breathing problems	-5.74279e-05	0.00539711	-0.00625927	0.96	2.51032	3.07853	2.07712	0	2.51027	3.07561	2.08008	0	4.30693e-05	0.00234831	-0.00261245	0.96
mrisdp_579	cbcl_scr_syn_internal_t	Breathing problems	0.0114956	0.0371185	-0.00764878	0.24	2.50101	3.01107	2.14931	0	2.5125	3.02707	2.16329	0	0.00390651	0.0140309	-0.00341328	0.24
mrisdp_580	cbcl_scr_syn_internal_t	Breathing problems	0.0049608	0.0272139	-0.00706713	0.5	2.48279	2.94379	2.0968	0	2.48775	2.94978	2.10541	0	0.00153307	0.0110804	-0.00315558	0.5
mrisdp_581	cbcl_scr_syn_internal_t	Breathing problems	0.0130714	0.0365542	-0.00260735	0.16	2.49149	2.89898	2.02046	0	2.50456	2.91441	2.02586	0	0.0046512	0.0163206	-0.00109012	0.16
mrisdp_582	cbcl_scr_syn_internal_t	Breathing problems	-0.000659453	0.0162357	-0.0168479	0.9	2.50805	2.90336	2.04657	0	2.50739	2.90454	2.03902	0	-0.000531777	0.00665314	-0.00738506	0.9
mrisdp_583	cbcl_scr_syn_internal_t	Breathing problems	-0.000706837	0.0127089	-0.0118952	0.9	2.48614	2.92333	2.00814	0	2.48543	2.9213	2.01365	0	-0.000277981	0.00559637	-0.00485637	0.9
mrisdp_584	cbcl_scr_syn_internal_t	Breathing problems	0.00370249	0.0200924	-0.00377583	0.5	2.54534	2.99429	2.08151	0	2.54905	3.00032	2.08103	0	0.000915464	0.00757763	-0.00145994	0.5
mrisdp_585	cbcl_scr_syn_internal_t	Breathing problems	0.0068791	0.034376	-0.0171956	0.54	2.49954	2.89192	2.03662	0	2.50642	2.90643	2.04693	0	0.00223224	0.0136916	-0.00694337	0.54
mrisdp_586	cbcl_scr_syn_internal_t	Breathing problems	0.0152279	0.0363811	-0.0025504	0.08	2.49544	2.99442	2.02255	0	2.51067	3.01893	2.03856	0	0.00589226	0.0141336	-0.00101464	0.08
mrisdp_587	cbcl_scr_syn_internal_t	Breathing problems	5.63524e-05	0.0178882	-0.0174524	0.94	2.55707	3.04702	2.14228	0	2.55713	3.05806	2.13474	0	-0.000181485	0.00663501	-0.00685281	0.94
mrisdp_588	cbcl_scr_syn_internal_t	Breathing problems	0.0117702	0.0363673	-0.00453199	0.24	2.53881	2.96657	2.1093	0	2.55058	2.96545	2.13062	0	0.00431506	0.0155733	-0.0017389	0.24
mrisdp_589	cbcl_scr_syn_internal_t	Breathing problems	0.00342619	0.0147725	-0.00560091	0.48	2.48455	2.88316	1.96849	0	2.48798	2.88633	1.98151	0	0.000782447	0.00672161	-0.00218303	0.48
mrisdp_590	cbcl_scr_syn_internal_t	Breathing problems	0.0150378	0.0400504	-0.000443691	0.06	2.50632	2.89085	2.05955	0	2.52136	2.90212	2.07795	0	0.00499097	0.0160733	-0.000209168	0.06
mrisdp_591	cbcl_scr_syn_internal_t	Breathing problems	0.0126546	0.0288361	-0.00502506	0.1	2.53287	3.0215	2.05215	0	2.54552	3.02637	2.06877	0	0.00448602	0.0131329	-0.00188481	0.1
mrisdp_592	cbcl_scr_syn_internal_t	Breathing problems	0.01406	0.0344818	-0.00169348	0.12	2.5161	2.87159	2.18799	0	2.53016	2.89693	2.19308	0	0.00514201	0.0131138	-0.000681556	0.12
mrisdp_593	cbcl_scr_syn_internal_t	Breathing problems	0.000179654	0.0112886	-0.0105582	0.98	2.50961	2.93743	1.97452	0	2.50979	2.93576	1.97986	0	1.22062e-05	0.00461061	-0.0044773	0.98
mrisdp_594	cbcl_scr_syn_internal_t	Breathing problems	0.00485566	0.026901	-0.0100085	0.5	2.51827	2.91216	2.12007	0	2.52313	2.91281	2.1248	0	0.00125865	0.0108497	-0.0038609	0.5
mrisdp_595	cbcl_scr_syn_internal_t	Breathing problems	-0.00247441	0.0220971	-0.0274627	0.84	2.50073	2.95366	2.04159	0	2.49825	2.94532	2.03967	0	-0.000391495	0.00847218	-0.0110727	0.84
mrisdp_596	cbcl_scr_syn_internal_t	Breathing problems	0.00187477	0.015405	-0.00916513	0.68	2.53232	2.95089	2.03973	0	2.53419	2.95484	2.04328	0	0.000529615	0.00624118	-0.00371584	0.68
mrisdp_597	cbcl_scr_syn_internal_t	Breathing problems	-0.000341057	0.00475734	-0.00935764	0.9	2.52213	3.01791	1.97054	0	2.52179	3.02079	1.97014	0	-5.37601e-05	0.00225339	-0.00369993	0.9
mrisdp_598	cbcl_scr_syn_internal_t	Breathing problems	0.0102224	0.0286658	-0.00611583	0.28	2.45186	2.88666	1.98294	0	2.46208	2.89263	1.99734	0	0.00401049	0.0109249	-0.0025567	0.28
mrisdp_599	cbcl_scr_syn_internal_t	Breathing problems	-0.00174694	0.0300911	-0.0305538	0.92	2.5364	2.96122	2.17987	0	2.53466	2.95047	2.17972	0	-0.000879335	0.0115199	-0.01336	0.92
mrisdp_600	cbcl_scr_syn_internal_t	Breathing problems	0.0254331	0.0559082	0.00467978	0	2.52182	2.92605	2.10634	0	2.54725	2.9476	2.14492	0	0.00901007	0.0243581	0.00191704	0
mrisdp_601	cbcl_scr_syn_internal_t	Breathing problems	-2.80638e-05	0.00782123	-0.00956292	0.98	2.5331	3.07136	2.1256	0	2.53307	3.0667	2.12972	0	-7.30707e-06	0.00325082	-0.00405181	0.98
mrisdp_602	cbcl_scr_syn_internal_t	Breathing problems	0.0416412	0.075582	0.0137054	0	2.49009	2.94097	2.11566	0	2.53174	2.98775	2.15763	0	0.0163862	0.0303918	0.00559065	0
mrisdp_603	cbcl_scr_syn_internal_t	Breathing problems	0.0416125	0.0806085	0.01179	0	2.48685	2.89697	1.99967	0	2.52846	2.96402	2.04858	0	0.0150022	0.0324918	0.00473538	0
mrisdp_604	cbcl_scr_syn_internal_t	Breathing problems	0.0390155	0.0793705	0.0072373	0.02	2.47691	2.98891	2.03415	0	2.51593	3.04036	2.06679	0	0.0151571	0.0325094	0.00248918	0.02
mrisdp_454	cbcl_scr_syn_rulebreak_t	Breathing problems	0.000704532	0.0100766	-0.0107106	0.96	0.879626	1.10536	0.618051	0	0.880331	1.1063	0.617574	0	4.00786e-05	0.0139508	-0.0138145	0.96
mrisdp_455	cbcl_scr_syn_rulebreak_t	Breathing problems	0.00496376	0.0149749	-0.00128163	0.24	0.886514	1.08004	0.669844	0	0.891478	1.0857	0.677242	0	0.00484966	0.0169317	-0.00135769	0.24
mrisdp_456	cbcl_scr_syn_rulebreak_t	Breathing problems	0.00975413	0.0223929	-0.000188187	0.08	0.865373	1.1255	0.66402	0	0.875127	1.13581	0.67091	0	0.00991529	0.027801	-0.000203419	0.08
mrisdp_457	cbcl_scr_syn_rulebreak_t	Breathing problems	0.0137321	0.0283483	0.00274596	0	0.846345	1.11186	0.612825	0	0.860077	1.12277	0.630414	0	0.0153709	0.0359733	0.00309537	0
mrisdp_458	cbcl_scr_syn_rulebreak_t	Breathing problems	0.00403821	0.0118315	-0.00178467	0.22	0.875936	1.13367	0.641754	0	0.879975	1.13299	0.642598	0	0.00397166	0.0137063	-0.00184434	0.22
mrisdp_459	cbcl_scr_syn_rulebreak_t	Breathing problems	0.0137625	0.0288411	0.00333755	0.02	0.871791	1.09691	0.647948	0	0.885553	1.10943	0.662541	0	0.0139015	0.0363865	0.00377411	0.02
mrisdp_460	cbcl_scr_syn_rulebreak_t	Breathing problems	0.00886728	0.0228507	-0.00401249	0.22	0.86668	1.06818	0.649681	0	0.875548	1.07822	0.667619	0	0.010007	0.0291051	-0.00514493	0.22
mrisdp_461	cbcl_scr_syn_rulebreak_t	Breathing problems	0.00880267	0.0228805	-0.00506145	0.22	0.867228	1.14173	0.61311	0	0.876031	1.15375	0.617688	0	0.00965245	0.0260317	-0.00598458	0.22
mrisdp_462	cbcl_scr_syn_rulebreak_t	Breathing problems	0.00586785	0.016016	-0.00407091	0.3	0.875902	1.1434	0.61175	0	0.88177	1.14136	0.612358	0	0.00636037	0.0219255	-0.00477122	0.3
mrisdp_463	cbcl_scr_syn_rulebreak_t	Breathing problems	0.00210684	0.00898773	-0.00356344	0.48	0.880677	1.12103	0.671103	0	0.882784	1.12327	0.673297	0	0.00213658	0.0101658	-0.00407918	0.48
mrisdp_464	cbcl_scr_syn_rulebreak_t	Breathing problems	-0.000537178	0.00503027	-0.00552146	0.68	0.884378	1.15532	0.652651	0	0.883841	1.15647	0.651703	0	-0.000608116	0.00559978	-0.00643904	0.68
mrisdp_465	cbcl_scr_syn_rulebreak_t	Breathing problems	0.00460657	0.0155116	-0.00330793	0.2	0.870751	1.09554	0.582418	0	0.875358	1.10185	0.595524	0	0.00427481	0.0205532	-0.00345954	0.2
mrisdp_466	cbcl_scr_syn_rulebreak_t	Breathing problems	0.0029268	0.01525	-0.00563994	0.6	0.897715	1.11197	0.650659	0	0.900642	1.11051	0.657527	0	0.00223885	0.0177046	-0.00617484	0.6
mrisdp_467	cbcl_scr_syn_rulebreak_t	Breathing problems	0.00390969	0.0122524	-0.00166219	0.3	0.883099	1.11074	0.687192	0	0.887009	1.11152	0.692761	0	0.00365604	0.0138031	-0.00239329	0.3
mrisdp_468	cbcl_scr_syn_rulebreak_t	Breathing problems	0.0076238	0.0221953	-0.00746097	0.32	0.885456	1.07567	0.699517	0	0.89308	1.09346	0.705574	0	0.00860536	0.0265467	-0.0082623	0.32
mrisdp_469	cbcl_scr_syn_rulebreak_t	Breathing problems	0.0166996	0.0350188	-0.00034072	0.1	0.860003	1.10505	0.639725	0	0.876702	1.11754	0.658317	0	0.0193087	0.0427329	-0.000358166	0.1
mrisdp_470	cbcl_scr_syn_rulebreak_t	Breathing problems	0.00461423	0.0183207	-0.00531835	0.48	0.875494	1.15225	0.637933	0	0.880108	1.15755	0.641828	0	0.00526114	0.0200225	-0.00619593	0.48
mrisdp_471	cbcl_scr_syn_rulebreak_t	Breathing problems	0.00855245	0.0240488	-0.00711256	0.28	0.865925	1.10254	0.63206	0	0.874478	1.11118	0.647708	0	0.00975884	0.0328194	-0.00823873	0.28
mrisdp_472	cbcl_scr_syn_rulebreak_t	Breathing problems	0.00875555	0.024475	-0.0013087	0.14	0.884567	1.09637	0.673066	0	0.893322	1.10652	0.683033	0	0.00921431	0.0262968	-0.00146584	0.14
mrisdp_473	cbcl_scr_syn_rulebreak_t	Breathing problems	0.00275857	0.0113641	-0.00177342	0.28	0.883404	1.12498	0.658477	0	0.886163	1.13004	0.662801	0	0.00190037	0.0129817	-0.00214997	0.28
mrisdp_474	cbcl_scr_syn_rulebreak_t	Breathing problems	0.00761966	0.022384	-0.00661396	0.38	0.866885	1.121	0.612175	0	0.874505	1.12428	0.626423	0	0.00846041	0.0292376	-0.00892491	0.38
mrisdp_475	cbcl_scr_syn_rulebreak_t	Breathing problems	0.006908	0.0185983	-0.00240123	0.12	0.869648	1.12745	0.694683	0	0.876556	1.13661	0.706927	0	0.00715785	0.021376	-0.00257982	0.12
mrisdp_476	cbcl_scr_syn_rulebreak_t	Breathing problems	0.00476142	0.0145527	-0.00200074	0.2	0.870105	1.13262	0.676898	0	0.874867	1.14147	0.677549	0	0.00486294	0.0175373	-0.00254817	0.2
mrisdp_477	cbcl_scr_syn_rulebreak_t	Breathing problems	0.00829644	0.0262183	-0.00248823	0.22	0.894963	1.09715	0.65669	0	0.903259	1.09922	0.65876	0	0.00770701	0.0265665	-0.002651	0.22
mrisdp_478	cbcl_scr_syn_rulebreak_t	Breathing problems	0.00175573	0.0158716	-0.0137836	0.76	0.886737	1.14581	0.647604	0	0.888493	1.14778	0.647742	0	0.00257537	0.0175656	-0.0156196	0.76
mrisdp_479	cbcl_scr_syn_rulebreak_t	Breathing problems	0.00639554	0.0229334	-0.0112489	0.5	0.880058	1.11728	0.645069	0	0.886453	1.12628	0.650762	0	0.00817466	0.0276268	-0.01204	0.5
mrisdp_480	cbcl_scr_syn_rulebreak_t	Breathing problems	0.00405676	0.0124039	-0.00470277	0.34	0.863213	1.12035	0.637861	0	0.86727	1.12567	0.644431	0	0.00436019	0.0139352	-0.00465199	0.34
mrisdp_481	cbcl_scr_syn_rulebreak_t	Breathing problems	0.0117609	0.0239132	0.00321868	0	0.874618	1.10296	0.638845	0	0.886379	1.1135	0.650168	0	0.0124751	0.0305309	0.00399611	0
mrisdp_482	cbcl_scr_syn_rulebreak_t	Breathing problems	0.00956061	0.0209188	-0.00122707	0.1	0.853155	1.08432	0.623908	0	0.862716	1.09664	0.635606	0	0.0110628	0.0255024	-0.00141671	0.1
mrisdp_483	cbcl_scr_syn_rulebreak_t	Breathing problems	0.0106859	0.024472	0.00075366	0.02	0.881004	1.07834	0.660138	0	0.89169	1.09148	0.674408	0	0.0111483	0.0259313	0.000892278	0.02
mrisdp_484	cbcl_scr_syn_rulebreak_t	Breathing problems	0.00127377	0.00791813	-0.00553737	0.76	0.879181	1.20875	0.619945	0	0.880455	1.20571	0.6209	0	0.00119113	0.00852481	-0.00728184	0.76
mrisdp_485	cbcl_scr_syn_rulebreak_t	Breathing problems	0.00143205	0.00988311	-0.00658931	0.64	0.853737	1.09158	0.608908	0	0.855169	1.09055	0.607207	0	0.000949031	0.0108428	-0.00734471	0.64
mrisdp_486	cbcl_scr_syn_rulebreak_t	Breathing problems	0.00451659	0.0124623	-0.00120231	0.18	0.86572	1.11924	0.647724	0	0.870236	1.12273	0.652917	0	0.00455559	0.015258	-0.00178905	0.18
mrisdp_487	cbcl_scr_syn_rulebreak_t	Breathing problems	0.0161039	0.0303991	0.00445828	0.02	0.886896	1.12371	0.641507	0	0.903	1.13686	0.65749	0	0.015937	0.0376807	0.00503214	0.02
mrisdp_488	cbcl_scr_syn_rulebreak_t	Breathing problems	0.00634799	0.0140558	-0.0015776	0.18	0.873406	1.08039	0.672592	0	0.879754	1.09085	0.673114	0	0.00706928	0.0176252	-0.00201931	0.18
mrisdp_489	cbcl_scr_syn_rulebreak_t	Breathing problems	0.0078037	0.02045	-0.00520811	0.2	0.87542	1.12903	0.599084	0	0.883224	1.13649	0.603319	0	0.0081281	0.0246512	-0.00583868	0.2
mrisdp_490	cbcl_scr_syn_rulebreak_t	Breathing problems	0.00555838	0.0213137	-0.00356282	0.34	0.893551	1.12854	0.67072	0	0.89911	1.14148	0.672025	0	0.00592077	0.0248858	-0.00456598	0.34
mrisdp_491	cbcl_scr_syn_rulebreak_t	Breathing problems	0.0123771	0.0268973	-0.000293852	0.06	0.864286	1.08666	0.629749	0	0.876663	1.09557	0.638247	0	0.0132449	0.0301773	-0.000354219	0.06
mrisdp_492	cbcl_scr_syn_rulebreak_t	Breathing problems	-0.0011545	0.0018766	-0.00745104	0.5	0.88379	1.13977	0.645552	0	0.882635	1.13748	0.641605	0	-0.000534119	0.00234712	-0.00826758	0.5
mrisdp_493	cbcl_scr_syn_rulebreak_t	Breathing problems	-0.00414594	0.00161175	-0.014819	0.24	0.887782	1.11778	0.660364	0	0.883636	1.11338	0.654451	0	-0.00430539	0.00218149	-0.0152776	0.24
mrisdp_494	cbcl_scr_syn_rulebreak_t	Breathing problems	0.00829888	0.0218132	-0.00166816	0.12	0.89875	1.13025	0.646527	0	0.907049	1.14194	0.66377	0	0.00840827	0.0252765	-0.00203078	0.12
mrisdp_495	cbcl_scr_syn_rulebreak_t	Breathing problems	0.000388631	0.00686556	-0.00590635	0.88	0.864251	1.10929	0.615313	0	0.86464	1.10754	0.618914	0	0.000252091	0.00738037	-0.0077828	0.88
mrisdp_496	cbcl_scr_syn_rulebreak_t	Breathing problems	0.00823716	0.0235585	-0.00394143	0.3	0.879258	1.07432	0.652389	0	0.887495	1.08496	0.655724	0	0.00779903	0.0292423	-0.00455393	0.3
mrisdp_497	cbcl_scr_syn_rulebreak_t	Breathing problems	0.0041867	0.0153459	-0.00370449	0.36	0.89275	1.09856	0.612994	0	0.896937	1.10063	0.612501	0	0.00355478	0.0177986	-0.00412543	0.36
mrisdp_498	cbcl_scr_syn_rulebreak_t	Breathing problems	0.00300489	0.0165631	-0.0103008	0.72	0.875026	1.15142	0.607959	0	0.878031	1.14756	0.617406	0	0.00384929	0.0207377	-0.010861	0.72
mrisdp_499	cbcl_scr_syn_rulebreak_t	Breathing problems	0.00881595	0.0237818	0.00115124	0.02	0.876814	1.10024	0.629086	0	0.88563	1.10283	0.635983	0	0.00859787	0.0254689	0.00118886	0.02
mrisdp_500	cbcl_scr_syn_rulebreak_t	Breathing problems	0.0115262	0.0278391	-0.00395635	0.18	0.893729	1.16157	0.665857	0	0.905255	1.17199	0.685738	0	0.0130476	0.0360626	-0.00412186	0.18
mrisdp_501	cbcl_scr_syn_rulebreak_t	Breathing problems	0.00750546	0.0223679	-0.00327328	0.18	0.855014	1.0439	0.586322	0	0.862519	1.05182	0.596883	0	0.00872985	0.0253823	-0.00362354	0.18
mrisdp_502	cbcl_scr_syn_rulebreak_t	Breathing problems	0.00879175	0.0207806	-0.0024916	0.16	0.85584	1.0484	0.619155	0	0.864632	1.05414	0.626023	0	0.0100173	0.0252614	-0.00325858	0.16
mrisdp_503	cbcl_scr_syn_rulebreak_t	Breathing problems	0.00163898	0.00962218	-0.00773635	0.6	0.873909	1.10043	0.657657	0	0.875548	1.10302	0.656689	0	0.00176805	0.0103168	-0.00803202	0.6
mrisdp_504	cbcl_scr_syn_rulebreak_t	Breathing problems	0.00725777	0.0193705	-0.00117382	0.12	0.873989	1.08857	0.670039	0	0.881247	1.09306	0.68339	0	0.00813074	0.0257355	-0.00122565	0.12
mrisdp_505	cbcl_scr_syn_rulebreak_t	Breathing problems	0.00404139	0.0130758	-0.00237912	0.22	0.890062	1.11261	0.639082	0	0.894104	1.11691	0.646186	0	0.0031468	0.0171273	-0.00294902	0.22
mrisdp_506	cbcl_scr_syn_rulebreak_t	Breathing problems	6.70479e-05	0.00547576	-0.00445384	1	0.888315	1.15886	0.668459	0	0.888382	1.15772	0.669206	0	-8.21272e-07	0.0059617	-0.00524028	1
mrisdp_507	cbcl_scr_syn_rulebreak_t	Breathing problems	0.0067133	0.0193557	-0.00409958	0.26	0.874753	1.1434	0.617015	0	0.881466	1.15144	0.615187	0	0.00796636	0.0217391	-0.00512984	0.26
mrisdp_508	cbcl_scr_syn_rulebreak_t	Breathing problems	-0.00081727	0.00357383	-0.00670607	0.8	0.888412	1.13876	0.65293	0	0.887595	1.14017	0.656396	0	-0.000604092	0.00380681	-0.00810035	0.8
mrisdp_509	cbcl_scr_syn_rulebreak_t	Breathing problems	-0.000428179	0.00616134	-0.00838664	0.88	0.880205	1.1154	0.627534	0	0.879777	1.11091	0.626728	0	-0.000515251	0.00669671	-0.010781	0.88
mrisdp_510	cbcl_scr_syn_rulebreak_t	Breathing problems	0.00955228	0.0200373	0.000462577	0	0.891124	1.08941	0.667707	0	0.900677	1.10076	0.674475	0	0.0101723	0.0231175	0.000482799	0
mrisdp_511	cbcl_scr_syn_rulebreak_t	Breathing problems	0.00284874	0.00982641	-0.00251349	0.28	0.889126	1.14445	0.674315	0	0.891974	1.14878	0.677497	0	0.00254441	0.0115023	-0.0028041	0.28
mrisdp_512	cbcl_scr_syn_rulebreak_t	Breathing problems	0.010483	0.023791	0.00202393	0	0.852625	1.10351	0.613409	0	0.863108	1.11545	0.630016	0	0.011106	0.0304545	0.00235613	0
mrisdp_513	cbcl_scr_syn_rulebreak_t	Breathing problems	-0.000176735	0.00748989	-0.00825822	0.96	0.895684	1.08484	0.676966	0	0.895507	1.08226	0.671291	0	-0.000246503	0.00769027	-0.00955164	0.96
mrisdp_514	cbcl_scr_syn_rulebreak_t	Breathing problems	0.00515227	0.0140619	-0.00380955	0.36	0.886885	1.15304	0.642404	0	0.892037	1.16199	0.645867	0	0.00531283	0.0181397	-0.00499627	0.36
mrisdp_515	cbcl_scr_syn_rulebreak_t	Breathing problems	0.00073938	0.0111597	-0.00604162	0.88	0.865054	1.0903	0.63079	0	0.865793	1.09231	0.631087	0	0.000488297	0.0121699	-0.00670451	0.88
mrisdp_516	cbcl_scr_syn_rulebreak_t	Breathing problems	0.00171984	0.0110822	-0.00639982	0.56	0.869018	1.15968	0.614686	0	0.870738	1.16178	0.618368	0	0.00184004	0.0134011	-0.00750617	0.56
mrisdp_517	cbcl_scr_syn_rulebreak_t	Breathing problems	0.0009899	0.00691883	-0.00242979	0.84	0.880247	1.12746	0.600501	0	0.881237	1.129	0.600212	0	0.000425526	0.00807546	-0.00269852	0.84
mrisdp_518	cbcl_scr_syn_rulebreak_t	Breathing problems	0.00985052	0.0199048	0.000485745	0.04	0.879128	1.16334	0.656215	0	0.888979	1.17981	0.666849	0	0.0117644	0.0235768	0.000497008	0.04
mrisdp_519	cbcl_scr_syn_rulebreak_t	Breathing problems	-0.00242388	0.0039792	-0.0111809	0.42	0.89916	1.12718	0.663805	0	0.896736	1.12665	0.658074	0	-0.00213888	0.00484351	-0.0146572	0.42
mrisdp_520	cbcl_scr_syn_rulebreak_t	Breathing problems	0.00827416	0.019709	-0.00507997	0.14	0.871013	1.09784	0.599208	0	0.879287	1.10807	0.598688	0	0.00937914	0.0255457	-0.00544553	0.14
mrisdp_521	cbcl_scr_syn_rulebreak_t	Breathing problems	0.00567041	0.0160971	-0.00209882	0.28	0.887693	1.14274	0.623132	0	0.893363	1.1498	0.623408	0	0.00603857	0.0229155	-0.00228561	0.28
mrisdp_522	cbcl_scr_syn_rulebreak_t	Breathing problems	0.00177822	0.00907133	-0.00395497	0.58	0.881978	1.12927	0.670164	0	0.883757	1.13514	0.673557	0	0.00163092	0.0100266	-0.0052721	0.58
mrisdp_523	cbcl_scr_syn_rulebreak_t	Breathing problems	-0.000334511	0.00252787	-0.00353246	0.78	0.880237	1.18091	0.644836	0	0.879902	1.18087	0.644201	0	-0.000154705	0.00278658	-0.00491817	0.78
mrisdp_524	cbcl_scr_syn_rulebreak_t	Breathing problems	0.00401631	0.013172	-0.00326321	0.3	0.878868	1.15111	0.575042	0	0.882884	1.15693	0.578657	0	0.00404428	0.015325	-0.00358171	0.3
mrisdp_525	cbcl_scr_syn_rulebreak_t	Breathing problems	0.00164382	0.0101086	-0.00634271	0.7	0.89234	1.14298	0.682256	0	0.893984	1.14717	0.684889	0	0.00239069	0.0119232	-0.00689353	0.7
mrisdp_526	cbcl_scr_syn_rulebreak_t	Breathing problems	0.00746311	0.0222655	-0.00622598	0.34	0.882347	1.09196	0.674186	0	0.88981	1.10594	0.675893	0	0.00821532	0.0226235	-0.00643415	0.34
mrisdp_527	cbcl_scr_syn_rulebreak_t	Breathing problems	0.00127159	0.00693126	-0.00298591	0.7	0.879352	1.08463	0.656982	0	0.880623	1.08673	0.658902	0	0.0009328	0.00865127	-0.00336268	0.7
mrisdp_528	cbcl_scr_syn_rulebreak_t	Breathing problems	0.000676976	0.00832115	-0.00701948	0.82	0.897099	1.1185	0.639684	0	0.897776	1.12305	0.639813	0	0.000876844	0.00871799	-0.00805801	0.82
mrisdp_529	cbcl_scr_syn_rulebreak_t	Breathing problems	0.00160513	0.00839801	-0.0052007	0.62	0.911631	1.17912	0.679647	0	0.913236	1.18148	0.680168	0	0.00113732	0.00956568	-0.00609594	0.62
mrisdp_530	cbcl_scr_syn_rulebreak_t	Breathing problems	0.00136031	0.00853231	-0.00489546	0.7	0.893744	1.10175	0.624038	0	0.895105	1.09927	0.626205	0	0.00134568	0.00961328	-0.00578033	0.7
mrisdp_531	cbcl_scr_syn_rulebreak_t	Breathing problems	0.00650349	0.0207767	-0.00850061	0.36	0.893995	1.13218	0.652349	0	0.900498	1.1366	0.665646	0	0.00747394	0.0216403	-0.0108539	0.36
mrisdp_532	cbcl_scr_syn_rulebreak_t	Breathing problems	0.00705148	0.019435	-0.00116948	0.14	0.875269	1.08338	0.702056	0	0.88232	1.08859	0.707457	0	0.00704735	0.0201896	-0.00122364	0.14
mrisdp_533	cbcl_scr_syn_rulebreak_t	Breathing problems	0.012428	0.0264718	0.00205619	0.02	0.884977	1.12006	0.651854	0	0.897405	1.13238	0.659976	0	0.0125367	0.0313487	0.0021367	0.02
mrisdp_534	cbcl_scr_syn_rulebreak_t	Breathing problems	0.00518691	0.0177228	-0.00409358	0.42	0.881063	1.10994	0.607079	0	0.88625	1.11813	0.61322	0	0.00540718	0.0210814	-0.005036	0.42
mrisdp_535	cbcl_scr_syn_rulebreak_t	Breathing problems	0.0109722	0.0270109	-0.00342302	0.14	0.880279	1.11608	0.621364	0	0.891251	1.13015	0.631133	0	0.0124315	0.0329359	-0.00433848	0.14
mrisdp_536	cbcl_scr_syn_rulebreak_t	Breathing problems	0.00408914	0.0157148	-0.00573932	0.48	0.86612	1.13832	0.604822	0	0.870209	1.14495	0.610096	0	0.00491546	0.0188901	-0.00729841	0.48
mrisdp_537	cbcl_scr_syn_rulebreak_t	Breathing problems	0.000685126	0.00612909	-0.00361532	0.8	0.857429	1.10789	0.655466	0	0.858115	1.10903	0.656369	0	0.000205013	0.00671432	-0.00439286	0.8
mrisdp_538	cbcl_scr_syn_rulebreak_t	Breathing problems	0.00245237	0.0096149	-0.00210947	0.36	0.879435	1.12279	0.622856	0	0.881887	1.12435	0.622254	0	0.00197473	0.01015	-0.00299559	0.36
mrisdp_539	cbcl_scr_syn_rulebreak_t	Breathing problems	0.000782983	0.00637807	-0.00489728	0.8	0.890572	1.12494	0.690712	0	0.891355	1.12541	0.689815	0	0.000623924	0.00768936	-0.00596915	0.8
mrisdp_540	cbcl_scr_syn_rulebreak_t	Breathing problems	-0.00142747	0.00342042	-0.00818577	0.68	0.913258	1.14082	0.654678	0	0.91183	1.13868	0.655723	0	-0.00115837	0.004231	-0.00973793	0.68
mrisdp_541	cbcl_scr_syn_rulebreak_t	Breathing problems	0.00142986	0.00750434	-0.00187517	0.54	0.883752	1.10689	0.619078	0	0.885182	1.10759	0.619723	0	0.00128304	0.00785726	-0.00218869	0.54
mrisdp_542	cbcl_scr_syn_rulebreak_t	Breathing problems	0.00842063	0.0229918	-0.00326135	0.2	0.909017	1.15042	0.632965	0	0.917437	1.16945	0.640399	0	0.00830861	0.0264431	-0.00376966	0.2
mrisdp_543	cbcl_scr_syn_rulebreak_t	Breathing problems	0.0228882	0.042385	0.00625558	0	0.866163	1.10099	0.665358	0	0.889051	1.12582	0.684442	0	0.0259439	0.0465311	0.00703503	0
mrisdp_544	cbcl_scr_syn_rulebreak_t	Breathing problems	0.00895743	0.0200144	-0.00199367	0.14	0.863111	1.07649	0.589728	0	0.872068	1.08479	0.604941	0	0.0104418	0.0258345	-0.00239429	0.14
mrisdp_545	cbcl_scr_syn_rulebreak_t	Breathing problems	0.014573	0.031173	0.000136106	0.06	0.875187	1.09075	0.58809	0	0.88976	1.10106	0.599251	0	0.0168381	0.042371	0.000267629	0.06
mrisdp_546	cbcl_scr_syn_rulebreak_t	Breathing problems	0.0109274	0.0267321	0.00127478	0.04	0.861829	1.14711	0.578284	0	0.872757	1.16304	0.589895	0	0.0109802	0.0330604	0.00154176	0.04
mrisdp_547	cbcl_scr_syn_rulebreak_t	Breathing problems	0.00441608	0.012007	-0.00339496	0.26	0.875393	1.137	0.67387	0	0.879809	1.14033	0.680986	0	0.00480199	0.0155708	-0.0038526	0.26
mrisdp_548	cbcl_scr_syn_rulebreak_t	Breathing problems	0.00634514	0.0171028	-0.00185822	0.24	0.866372	1.11816	0.619082	0	0.872717	1.12661	0.627499	0	0.00739335	0.0201673	-0.00222911	0.24
mrisdp_549	cbcl_scr_syn_rulebreak_t	Breathing problems	0.00381364	0.0165044	-0.00371114	0.5	0.890055	1.09422	0.674091	0	0.893868	1.09526	0.680583	0	0.00384392	0.0178842	-0.00436741	0.5
mrisdp_550	cbcl_scr_syn_rulebreak_t	Breathing problems	0.00743321	0.0194691	-0.000127343	0.06	0.880286	1.0768	0.6124	0	0.887719	1.0838	0.617285	0	0.00755989	0.0226301	-0.000151074	0.06
mrisdp_551	cbcl_scr_syn_rulebreak_t	Breathing problems	0.0151076	0.0314081	-0.00073912	0.06	0.872056	1.15281	0.652335	0	0.887163	1.17812	0.665383	0	0.0171109	0.0390128	-0.00074861	0.06
mrisdp_552	cbcl_scr_syn_rulebreak_t	Breathing problems	0.0060446	0.0171296	-0.00411671	0.2	0.881348	1.10496	0.639907	0	0.887393	1.10828	0.645926	0	0.00717714	0.0218841	-0.00414819	0.2
mrisdp_553	cbcl_scr_syn_rulebreak_t	Breathing problems	0.0121425	0.0317713	-0.000276908	0.06	0.861863	1.11519	0.604621	0	0.874005	1.1253	0.614123	0	0.0125127	0.0391075	-0.000361527	0.06
mrisdp_554	cbcl_scr_syn_rulebreak_t	Breathing problems	0.00345075	0.0124126	-0.00393306	0.42	0.873393	1.10759	0.614799	0	0.876843	1.10942	0.62407	0	0.00278841	0.0157087	-0.00511762	0.42
mrisdp_555	cbcl_scr_syn_rulebreak_t	Breathing problems	0.0162203	0.0347605	0.00258622	0.02	0.880696	1.12186	0.580049	0	0.896916	1.14668	0.588999	0	0.016777	0.0429373	0.00287235	0.02
mrisdp_556	cbcl_scr_syn_rulebreak_t	Breathing problems	0.0180606	0.0389679	0.000580291	0.04	0.868828	1.10781	0.636838	0	0.886889	1.1294	0.655531	0	0.0200971	0.0480452	0.000547951	0.04
mrisdp_557	cbcl_scr_syn_rulebreak_t	Breathing problems	0.0047445	0.0165274	-0.00294544	0.26	0.903495	1.13259	0.692277	0	0.90824	1.14205	0.699176	0	0.00400967	0.0181677	-0.00343754	0.26
mrisdp_558	cbcl_scr_syn_rulebreak_t	Breathing problems	0.000588937	0.00438226	-0.00371068	0.66	0.877848	1.16486	0.643944	0	0.878437	1.16498	0.643198	0	0.000406902	0.00541684	-0.00401706	0.66
mrisdp_559	cbcl_scr_syn_rulebreak_t	Breathing problems	0.00265281	0.0126082	-0.00726908	0.5	0.90022	1.12929	0.704246	0	0.902873	1.1316	0.708159	0	0.00297255	0.0138906	-0.00700334	0.5
mrisdp_560	cbcl_scr_syn_rulebreak_t	Breathing problems	0.000621254	0.00531902	-0.00683591	0.74	0.891963	1.19414	0.66537	0	0.892585	1.19143	0.665214	0	0.00107938	0.00669678	-0.00709326	0.74
mrisdp_561	cbcl_scr_syn_rulebreak_t	Breathing problems	0.00782603	0.0190623	-0.00263353	0.16	0.883065	1.10038	0.603582	0	0.890891	1.11595	0.607461	0	0.00802125	0.024992	-0.00285575	0.16
mrisdp_562	cbcl_scr_syn_rulebreak_t	Breathing problems	0.011065	0.02702	0.000310362	0.04	0.872623	1.11285	0.619118	0	0.883688	1.12452	0.631221	0	0.0107741	0.0304378	0.00037543	0.04
mrisdp_563	cbcl_scr_syn_rulebreak_t	Breathing problems	0.00607788	0.0187229	-0.00656757	0.32	0.876349	1.09834	0.658277	0	0.882426	1.10782	0.665022	0	0.00660438	0.022695	-0.00864756	0.32
mrisdp_564	cbcl_scr_syn_rulebreak_t	Breathing problems	0.0100555	0.0265714	-0.00515447	0.14	0.88325	1.10464	0.667698	0	0.893305	1.11336	0.677451	0	0.0110134	0.0289322	-0.00635325	0.14
mrisdp_565	cbcl_scr_syn_rulebreak_t	Breathing problems	0.0164205	0.0374784	0.00196727	0.04	0.859035	1.07501	0.664787	0	0.875455	1.09073	0.686243	0	0.0168623	0.0430476	0.002251	0.04
mrisdp_566	cbcl_scr_syn_rulebreak_t	Breathing problems	0.000828505	0.00587832	-0.00276153	0.86	0.865438	1.0895	0.605048	0	0.866266	1.08928	0.607301	0	0.000194929	0.00819961	-0.0033435	0.86
mrisdp_567	cbcl_scr_syn_rulebreak_t	Breathing problems	0.000734766	0.00693236	-0.00490796	0.88	0.869394	1.14581	0.656228	0	0.870129	1.15317	0.658533	0	0.000288529	0.00829296	-0.00628325	0.88
mrisdp_568	cbcl_scr_syn_rulebreak_t	Breathing problems	0.00214382	0.0142093	-0.00564686	0.7	0.901657	1.14536	0.716158	0	0.903801	1.14671	0.713098	0	0.00197878	0.0162244	-0.00632437	0.7
mrisdp_569	cbcl_scr_syn_rulebreak_t	Breathing problems	0.000416847	0.00607025	-0.00316081	0.8	0.865019	1.11953	0.663025	0	0.865436	1.11885	0.663284	0	0.000292018	0.0071941	-0.00331179	0.8
mrisdp_570	cbcl_scr_syn_rulebreak_t	Breathing problems	0.00121592	0.0135865	-0.0099784	0.76	0.913394	1.19656	0.652819	0	0.914609	1.19736	0.654814	0	0.00173858	0.0154677	-0.0109912	0.76
mrisdp_571	cbcl_scr_syn_rulebreak_t	Breathing problems	0.000692282	0.00859085	-0.00746816	0.9	0.881985	1.12268	0.648306	0	0.882677	1.12432	0.652469	0	0.000247912	0.0107671	-0.00837197	0.9
mrisdp_572	cbcl_scr_syn_rulebreak_t	Breathing problems	0.0089941	0.024896	-0.00491466	0.16	0.898512	1.12236	0.692961	0	0.907506	1.13301	0.707623	0	0.00921197	0.0271862	-0.00569246	0.16
mrisdp_573	cbcl_scr_syn_rulebreak_t	Breathing problems	0.0074372	0.0196189	-0.00116821	0.1	0.869168	1.06945	0.613539	0	0.876606	1.0809	0.626317	0	0.00812556	0.0227568	-0.00133058	0.1
mrisdp_574	cbcl_scr_syn_rulebreak_t	Breathing problems	0.00520329	0.0175468	-0.00506793	0.34	0.877998	1.04695	0.614077	0	0.883202	1.04988	0.625133	0	0.00439209	0.0193013	-0.00589881	0.34
mrisdp_575	cbcl_scr_syn_rulebreak_t	Breathing problems	0.00366797	0.013336	-0.00259672	0.32	0.903992	1.10401	0.682728	0	0.90766	1.10644	0.685934	0	0.00344394	0.015199	-0.00303666	0.32
mrisdp_576	cbcl_scr_syn_rulebreak_t	Breathing problems	0.00643198	0.0204693	-0.0052941	0.24	0.865111	1.13471	0.611289	0	0.871543	1.14338	0.610415	0	0.00638296	0.0237125	-0.00637259	0.24
mrisdp_577	cbcl_scr_syn_rulebreak_t	Breathing problems	0.00700865	0.0191318	-0.00537955	0.4	0.872054	1.09003	0.616795	0	0.879063	1.09334	0.617849	0	0.00795621	0.0244972	-0.00612524	0.4
mrisdp_578	cbcl_scr_syn_rulebreak_t	Breathing problems	0.000114423	0.00325761	-0.00284583	0.98	0.891477	1.1336	0.640226	0	0.891592	1.13484	0.639288	0	-1.91739e-05	0.00360128	-0.00323104	0.98
mrisdp_579	cbcl_scr_syn_rulebreak_t	Breathing problems	0.00500358	0.0156773	-0.00378317	0.26	0.874393	1.09387	0.655664	0	0.879396	1.09369	0.663663	0	0.00557257	0.0175353	-0.00484766	0.26
mrisdp_580	cbcl_scr_syn_rulebreak_t	Breathing problems	0.00217978	0.0106685	-0.00536776	0.5	0.866661	1.13921	0.615608	0	0.868841	1.14229	0.615852	0	0.00203461	0.0119655	-0.00601797	0.5
mrisdp_581	cbcl_scr_syn_rulebreak_t	Breathing problems	0.00588454	0.0181804	-0.000169512	0.08	0.870045	1.1079	0.584398	0	0.875929	1.11141	0.593368	0	0.00551241	0.0209806	-0.000206346	0.08
mrisdp_582	cbcl_scr_syn_rulebreak_t	Breathing problems	-0.00080223	0.0058151	-0.00916258	0.76	0.902738	1.16069	0.671262	0	0.901936	1.15576	0.670173	0	-0.000834286	0.0072161	-0.011204	0.76
mrisdp_583	cbcl_scr_syn_rulebreak_t	Breathing problems	-0.000886292	0.00360683	-0.00566257	0.78	0.873383	1.13891	0.653998	0	0.872497	1.13811	0.652489	0	-0.00029043	0.00358815	-0.00646596	0.78
mrisdp_584	cbcl_scr_syn_rulebreak_t	Breathing problems	0.00518332	0.0141065	-0.00108293	0.26	0.882571	1.07409	0.651191	0	0.887755	1.08001	0.655794	0	0.00559733	0.0158798	-0.00127091	0.26
mrisdp_585	cbcl_scr_syn_rulebreak_t	Breathing problems	0.00241987	0.00941453	-0.0019376	0.34	0.865277	1.08511	0.609548	0	0.867697	1.08701	0.61153	0	0.00190843	0.0130058	-0.00192022	0.34
mrisdp_586	cbcl_scr_syn_rulebreak_t	Breathing problems	0.0133952	0.0323293	-0.000134442	0.08	0.847747	1.08112	0.591232	0	0.861142	1.10201	0.605161	0	0.0153487	0.0385811	-0.000148136	0.08
mrisdp_587	cbcl_scr_syn_rulebreak_t	Breathing problems	3.71791e-05	0.0115613	-0.00915637	0.98	0.885087	1.10857	0.680183	0	0.885124	1.10434	0.675969	0	-0.00055732	0.0127286	-0.0108091	0.98
mrisdp_588	cbcl_scr_syn_rulebreak_t	Breathing problems	0.00732064	0.0215251	-0.00407713	0.3	0.87182	1.07985	0.62612	0	0.879141	1.08319	0.640714	0	0.00764387	0.0249746	-0.00484115	0.3
mrisdp_589	cbcl_scr_syn_rulebreak_t	Breathing problems	-0.000751851	0.00497558	-0.00638572	0.68	0.884801	1.10101	0.680299	0	0.884049	1.09908	0.678742	0	-0.000385164	0.00640664	-0.0080437	0.68
mrisdp_590	cbcl_scr_syn_rulebreak_t	Breathing problems	0.0116531	0.0267509	0.000822652	0.04	0.871788	1.11223	0.647635	0	0.883441	1.124	0.652463	0	0.0120813	0.0304316	0.000954419	0.04
mrisdp_591	cbcl_scr_syn_rulebreak_t	Breathing problems	0.0049647	0.0147292	-0.00335772	0.24	0.875695	1.11835	0.619415	0	0.88066	1.12712	0.631005	0	0.00527589	0.0214614	-0.00409957	0.24
mrisdp_592	cbcl_scr_syn_rulebreak_t	Breathing problems	0.00782259	0.0186678	-0.000183897	0.1	0.866905	1.09105	0.638432	0	0.874728	1.09955	0.645115	0	0.00725379	0.0225867	-0.000241662	0.1
mrisdp_593	cbcl_scr_syn_rulebreak_t	Breathing problems	0.000950499	0.0105775	-0.00670476	0.76	0.898726	1.12163	0.649988	0	0.899676	1.12293	0.650987	0	0.000762003	0.0121452	-0.00759174	0.76
mrisdp_594	cbcl_scr_syn_rulebreak_t	Breathing problems	0.00275282	0.0142712	-0.00819175	0.64	0.891876	1.0797	0.611056	0	0.894629	1.08352	0.617808	0	0.0035356	0.0167525	-0.00899635	0.64
mrisdp_595	cbcl_scr_syn_rulebreak_t	Breathing problems	-0.00076997	0.00617157	-0.00650244	0.76	0.895671	1.14921	0.639731	0	0.894901	1.15144	0.638831	0	-0.000692198	0.00607975	-0.0079026	0.76
mrisdp_596	cbcl_scr_syn_rulebreak_t	Breathing problems	0.00163232	0.0123472	-0.00536978	0.64	0.864519	1.08541	0.659066	0	0.866151	1.09295	0.654772	0	0.00124267	0.0160638	-0.00617601	0.64
mrisdp_597	cbcl_scr_syn_rulebreak_t	Breathing problems	0.000962835	0.00612698	-0.00247807	0.76	0.869505	1.07517	0.635031	0	0.870468	1.07742	0.633932	0	0.000383305	0.00708867	-0.0037028	0.76
mrisdp_598	cbcl_scr_syn_rulebreak_t	Breathing problems	0.00249071	0.00995374	-0.00351701	0.48	0.891178	1.10382	0.678104	0	0.893668	1.10163	0.682091	0	0.00215987	0.0112054	-0.0042379	0.48
mrisdp_599	cbcl_scr_syn_rulebreak_t	Breathing problems	0.000252406	0.0153123	-0.0164253	0.96	0.888402	1.14261	0.675458	0	0.888654	1.14016	0.675928	0	0.000208124	0.0185533	-0.0200087	0.96
mrisdp_600	cbcl_scr_syn_rulebreak_t	Breathing problems	0.0159506	0.0330753	0.00355533	0	0.864417	1.09749	0.597536	0	0.880367	1.12173	0.608641	0	0.0165525	0.0364342	0.0040457	0
mrisdp_601	cbcl_scr_syn_rulebreak_t	Breathing problems	0.00257195	0.00923188	-0.00354532	0.46	0.880368	1.08804	0.654956	0	0.88294	1.09119	0.658098	0	0.00242737	0.0109249	-0.00335775	0.46
mrisdp_602	cbcl_scr_syn_rulebreak_t	Breathing problems	0.0248999	0.0483697	0.00699849	0	0.866272	1.08605	0.670099	0	0.891172	1.11097	0.69573	0	0.0279779	0.0565794	0.00885603	0
mrisdp_603	cbcl_scr_syn_rulebreak_t	Breathing problems	0.0247382	0.0405709	0.00849566	0.02	0.858195	1.05154	0.624687	0	0.882933	1.08528	0.65633	0	0.0273985	0.0558848	0.00914048	0.02
mrisdp_604	cbcl_scr_syn_rulebreak_t	Breathing problems	0.0257777	0.0437032	0.00155056	0.04	0.84777	1.0594	0.610432	0	0.873547	1.09044	0.630988	0	0.0312808	0.0590697	0.00168143	0.04
mrisdp_454	cbcl_scr_syn_social_t	Breathing problems	0.000293661	0.0110183	-0.0112241	1	1.09665	1.30608	0.888792	0	1.09695	1.30032	0.893785	0	8.9291e-05	0.0102504	-0.0093755	1
mrisdp_455	cbcl_scr_syn_social_t	Breathing problems	0.0077696	0.0173823	0.000387552	0.06	1.09174	1.27424	0.839438	0	1.09951	1.28228	0.847733	0	0.00607658	0.0175058	0.000374246	0.06
mrisdp_456	cbcl_scr_syn_social_t	Breathing problems	0.0103079	0.0251718	-0.0019575	0.12	1.09231	1.34278	0.831305	0	1.10261	1.35911	0.846379	0	0.00908912	0.0254659	-0.00185265	0.12
mrisdp_457	cbcl_scr_syn_social_t	Breathing problems	0.00897594	0.0202075	0.00164649	0.02	1.08653	1.32782	0.861254	0	1.09551	1.3376	0.870907	0	0.00801921	0.018065	0.00158418	0.02
mrisdp_458	cbcl_scr_syn_social_t	Breathing problems	0.00642977	0.0164242	-0.00375922	0.14	1.08315	1.28149	0.880569	0	1.08958	1.29098	0.886971	0	0.00527356	0.015622	-0.00317452	0.14
mrisdp_459	cbcl_scr_syn_social_t	Breathing problems	0.015705	0.0288862	0.00500244	0.02	1.07504	1.33429	0.828382	0	1.09075	1.35476	0.84115	0	0.0140122	0.0276098	0.00436251	0.02
mrisdp_460	cbcl_scr_syn_social_t	Breathing problems	0.0102417	0.0272006	-0.00431312	0.18	1.09059	1.29678	0.858906	0	1.10083	1.30148	0.868307	0	0.00900052	0.0247508	-0.00410332	0.18
mrisdp_461	cbcl_scr_syn_social_t	Breathing problems	0.00612651	0.0176346	-0.00250312	0.24	1.07709	1.31191	0.8203	0	1.08321	1.32078	0.827585	0	0.00482945	0.0168585	-0.00248465	0.24
mrisdp_462	cbcl_scr_syn_social_t	Breathing problems	0.00740604	0.0186683	-0.00308137	0.16	1.10293	1.3136	0.91147	0	1.11034	1.32076	0.911141	0	0.00629581	0.0168376	-0.00309761	0.16
mrisdp_463	cbcl_scr_syn_social_t	Breathing problems	0.00337478	0.0148196	-0.00370616	0.46	1.08645	1.34019	0.856263	0	1.08982	1.34578	0.859838	0	0.00261155	0.0146214	-0.00368071	0.46
mrisdp_464	cbcl_scr_syn_social_t	Breathing problems	-0.00114199	0.00508631	-0.00780802	0.6	1.10328	1.33236	0.868738	0	1.10214	1.33218	0.868997	0	-0.000617938	0.00445118	-0.00664626	0.6
mrisdp_465	cbcl_scr_syn_social_t	Breathing problems	0.00888344	0.0205052	0.000899758	0.02	1.09726	1.31402	0.871574	0	1.10614	1.32027	0.881368	0	0.00703823	0.0195165	0.000752341	0.02
mrisdp_466	cbcl_scr_syn_social_t	Breathing problems	0.0012463	0.0106004	-0.00555934	0.8	1.10931	1.29071	0.894853	0	1.11056	1.30178	0.902139	0	0.000495043	0.00889016	-0.00472581	0.8
mrisdp_467	cbcl_scr_syn_social_t	Breathing problems	0.00396279	0.0140281	-0.00394864	0.3	1.07306	1.32236	0.824732	0	1.07702	1.32914	0.827804	0	0.00353865	0.0136078	-0.00320742	0.3
mrisdp_468	cbcl_scr_syn_social_t	Breathing problems	0.0092424	0.0248192	-0.0034974	0.24	1.08716	1.35099	0.831446	0	1.0964	1.35911	0.832424	0	0.00758875	0.0254236	-0.00338117	0.24
mrisdp_469	cbcl_scr_syn_social_t	Breathing problems	0.0168951	0.0316469	0.00342994	0.02	1.08959	1.2902	0.878244	0	1.10648	1.30303	0.893302	0	0.0147745	0.0305808	0.00313485	0.02
mrisdp_470	cbcl_scr_syn_social_t	Breathing problems	0.00240792	0.0104579	-0.00523446	0.56	1.08447	1.32766	0.910278	0	1.08687	1.33067	0.913527	0	0.00198249	0.00999829	-0.00491764	0.56
mrisdp_471	cbcl_scr_syn_social_t	Breathing problems	0.00966625	0.0251633	-0.00697915	0.26	1.08121	1.29184	0.82305	0	1.09088	1.29761	0.829301	0	0.00893884	0.0249424	-0.00566083	0.26
mrisdp_472	cbcl_scr_syn_social_t	Breathing problems	0.00817931	0.0201952	-0.000708269	0.1	1.07832	1.28741	0.826731	0	1.0865	1.29349	0.835266	0	0.00738423	0.0200213	-0.000674534	0.1
mrisdp_473	cbcl_scr_syn_social_t	Breathing problems	0.00314898	0.0136016	-0.00534294	0.4	1.09706	1.34834	0.890674	0	1.10021	1.35399	0.894245	0	0.00268857	0.0120485	-0.00464878	0.4
mrisdp_474	cbcl_scr_syn_social_t	Breathing problems	0.00644915	0.0192766	-0.00425406	0.32	1.0617	1.301	0.810761	0	1.06814	1.30257	0.816693	0	0.00582728	0.019665	-0.00391206	0.32
mrisdp_475	cbcl_scr_syn_social_t	Breathing problems	0.00579872	0.0173281	-0.0014319	0.12	1.1126	1.3563	0.845709	0	1.1184	1.36421	0.84955	0	0.00437573	0.0148115	-0.0013405	0.12
mrisdp_476	cbcl_scr_syn_social_t	Breathing problems	0.00429066	0.014236	-0.0041735	0.3	1.07389	1.28635	0.782722	0	1.07818	1.28986	0.789361	0	0.00325965	0.0143392	-0.0040176	0.3
mrisdp_477	cbcl_scr_syn_social_t	Breathing problems	0.0109385	0.0249659	-0.00162053	0.08	1.05938	1.27948	0.84921	0	1.07032	1.30397	0.862279	0	0.00974868	0.0215614	-0.00143195	0.08
mrisdp_478	cbcl_scr_syn_social_t	Breathing problems	0.00195306	0.0208086	-0.0155587	0.84	1.10421	1.36469	0.888256	0	1.10616	1.36379	0.888422	0	0.00194657	0.0184856	-0.0162908	0.84
mrisdp_479	cbcl_scr_syn_social_t	Breathing problems	0.00571414	0.0214474	-0.0132119	0.52	1.08857	1.29669	0.848689	0	1.09429	1.30497	0.854919	0	0.00572266	0.019287	-0.0119395	0.52
mrisdp_480	cbcl_scr_syn_social_t	Breathing problems	0.00606322	0.0207758	-0.00442902	0.34	1.09154	1.33026	0.877341	0	1.0976	1.34141	0.885603	0	0.00552274	0.0183254	-0.00412632	0.34
mrisdp_481	cbcl_scr_syn_social_t	Breathing problems	0.0167837	0.0338163	0.0034564	0	1.07727	1.29622	0.858766	0	1.09405	1.30818	0.88191	0	0.0145184	0.0343673	0.00303581	0
mrisdp_482	cbcl_scr_syn_social_t	Breathing problems	0.00903961	0.0259812	-0.00517413	0.2	1.08735	1.34659	0.817014	0	1.09639	1.35651	0.828731	0	0.00808146	0.0237923	-0.00479444	0.2
mrisdp_483	cbcl_scr_syn_social_t	Breathing problems	0.0125689	0.0293035	0.0019347	0.04	1.10178	1.32789	0.877335	0	1.11435	1.34212	0.879393	0	0.0111389	0.0268648	0.00199772	0.04
mrisdp_484	cbcl_scr_syn_social_t	Breathing problems	0.00134167	0.0131202	-0.00506842	0.8	1.10288	1.34641	0.886321	0	1.10422	1.34798	0.884397	0	0.000917786	0.011085	-0.00490734	0.8
mrisdp_485	cbcl_scr_syn_social_t	Breathing problems	0.0014173	0.0105691	-0.00561975	0.76	1.07179	1.3201	0.862257	0	1.07321	1.32176	0.860966	0	0.00127044	0.00957377	-0.00490928	0.76
mrisdp_486	cbcl_scr_syn_social_t	Breathing problems	0.00403698	0.0124234	-0.000658358	0.2	1.08664	1.30868	0.833215	0	1.09067	1.31461	0.835869	0	0.00286986	0.0119254	-0.000648328	0.2
mrisdp_487	cbcl_scr_syn_social_t	Breathing problems	0.0176175	0.0342083	0.00373817	0	1.07314	1.32137	0.839143	0	1.09075	1.34348	0.852006	0	0.0159621	0.0334919	0.00368295	0
mrisdp_488	cbcl_scr_syn_social_t	Breathing problems	0.00580292	0.0187045	-0.00438911	0.16	1.09348	1.33769	0.868685	0	1.09929	1.34683	0.878284	0	0.00506685	0.0172665	-0.00397063	0.16
mrisdp_489	cbcl_scr_syn_social_t	Breathing problems	0.00579582	0.0164687	-0.00287357	0.2	1.11301	1.31789	0.868585	0	1.1188	1.32238	0.871525	0	0.00510868	0.0143905	-0.00242195	0.2
mrisdp_490	cbcl_scr_syn_social_t	Breathing problems	0.00969315	0.0282968	-0.00512114	0.3	1.11102	1.31014	0.898464	0	1.12072	1.32198	0.91151	0	0.00843609	0.0261218	-0.00516708	0.3
mrisdp_491	cbcl_scr_syn_social_t	Breathing problems	0.0121021	0.0265789	0.000824305	0.04	1.08004	1.30629	0.894041	0	1.09215	1.31384	0.909439	0	0.0103566	0.025027	0.000808979	0.04
mrisdp_492	cbcl_scr_syn_social_t	Breathing problems	-0.00119331	0.00258268	-0.00693668	0.58	1.09277	1.31639	0.833753	0	1.09157	1.31643	0.83323	0	-0.00085121	0.00278336	-0.00596189	0.58
mrisdp_493	cbcl_scr_syn_social_t	Breathing problems	-0.00541724	0.00256307	-0.0167689	0.2	1.11235	1.37237	0.902416	0	1.10694	1.36634	0.896256	0	-0.00490513	0.00216966	-0.0152022	0.2
mrisdp_494	cbcl_scr_syn_social_t	Breathing problems	0.00384216	0.0111258	-0.00214108	0.2	1.09789	1.31588	0.849679	0	1.10173	1.31995	0.854097	0	0.00320719	0.00970552	-0.00221123	0.2
mrisdp_495	cbcl_scr_syn_social_t	Breathing problems	0.000473301	0.00631808	-0.00426262	0.76	1.09736	1.33096	0.909322	0	1.09783	1.33285	0.908629	0	0.000411842	0.00611022	-0.00434485	0.76
mrisdp_496	cbcl_scr_syn_social_t	Breathing problems	0.00873591	0.0238053	-0.00483973	0.22	1.06987	1.28553	0.878255	0	1.07861	1.29961	0.887355	0	0.00814488	0.0211231	-0.00430459	0.22
mrisdp_497	cbcl_scr_syn_social_t	Breathing problems	0.00339275	0.0111559	-0.00337548	0.42	1.10402	1.34111	0.877572	0	1.10741	1.34717	0.883682	0	0.00285577	0.0102889	-0.00345555	0.42
mrisdp_498	cbcl_scr_syn_social_t	Breathing problems	0.00357387	0.0193618	-0.0183595	0.58	1.1005	1.34085	0.930997	0	1.10407	1.33814	0.919618	0	0.00273159	0.0190203	-0.0176007	0.58
mrisdp_499	cbcl_scr_syn_social_t	Breathing problems	0.0130669	0.0300033	-0.000485476	0.06	1.08919	1.29741	0.859322	0	1.10226	1.30829	0.872592	0	0.011376	0.0244557	-0.000435994	0.06
mrisdp_500	cbcl_scr_syn_social_t	Breathing problems	0.00931025	0.0236982	-0.00332474	0.2	1.07568	1.30687	0.864204	0	1.08499	1.30991	0.864334	0	0.00830648	0.0219542	-0.00290512	0.2
mrisdp_501	cbcl_scr_syn_social_t	Breathing problems	0.00532146	0.0146005	-0.00332938	0.28	1.08787	1.28679	0.898068	0	1.09319	1.29457	0.907682	0	0.00387354	0.0137012	-0.00293859	0.28
mrisdp_502	cbcl_scr_syn_social_t	Breathing problems	0.0100821	0.0261434	-0.00329671	0.3	1.11353	1.40119	0.884111	0	1.12361	1.41021	0.893129	0	0.00896505	0.025542	-0.00337024	0.3
mrisdp_503	cbcl_scr_syn_social_t	Breathing problems	0.00145284	0.0119715	-0.00819516	0.8	1.06032	1.26803	0.862413	0	1.06177	1.26429	0.868446	0	0.00105581	0.0123821	-0.00777025	0.8
mrisdp_504	cbcl_scr_syn_social_t	Breathing problems	0.00779018	0.0209011	-0.000975834	0.08	1.09156	1.33997	0.858042	0	1.09935	1.35025	0.861737	0	0.00614348	0.0190532	-0.00100026	0.08
mrisdp_505	cbcl_scr_syn_social_t	Breathing problems	0.00230618	0.00846775	-0.00295585	0.38	1.07861	1.33927	0.840184	0	1.08092	1.34009	0.841226	0	0.00200805	0.0081757	-0.00239086	0.38
mrisdp_506	cbcl_scr_syn_social_t	Breathing problems	-0.00100992	0.0078222	-0.01281	0.92	1.10777	1.33774	0.866051	0	1.10676	1.34377	0.864606	0	-0.000738349	0.00777967	-0.0112207	0.92
mrisdp_507	cbcl_scr_syn_social_t	Breathing problems	0.0100074	0.0240809	-0.00243	0.22	1.06912	1.31139	0.829674	0	1.07913	1.31928	0.844222	0	0.0092918	0.023674	-0.00224612	0.22
mrisdp_508	cbcl_scr_syn_social_t	Breathing problems	-0.000992399	0.00502736	-0.00790935	0.7	1.1017	1.29136	0.897197	0	1.10071	1.28789	0.899441	0	-0.00106801	0.00513192	-0.0069212	0.7
mrisdp_509	cbcl_scr_syn_social_t	Breathing problems	-0.000744177	0.00611355	-0.0094058	0.84	1.105	1.35403	0.864172	0	1.10425	1.35143	0.862057	0	-0.000653945	0.0054092	-0.00953472	0.84
mrisdp_510	cbcl_scr_syn_social_t	Breathing problems	0.00609811	0.0190583	-0.00142877	0.18	1.09957	1.29395	0.923552	0	1.10567	1.30482	0.926562	0	0.00430007	0.0176764	-0.00136602	0.18
mrisdp_511	cbcl_scr_syn_social_t	Breathing problems	0.00364356	0.0140542	-0.00477848	0.38	1.10033	1.29055	0.831136	0	1.10397	1.29291	0.841187	0	0.00274348	0.0125777	-0.00515928	0.38
mrisdp_512	cbcl_scr_syn_social_t	Breathing problems	0.00816288	0.0179052	-0.000215821	0.06	1.09197	1.37628	0.853719	0	1.10013	1.38428	0.861939	0	0.00650938	0.0155685	-0.000161739	0.06
mrisdp_513	cbcl_scr_syn_social_t	Breathing problems	-0.00172911	0.00854829	-0.0132457	0.76	1.08349	1.26821	0.858032	0	1.08176	1.2651	0.85845	0	-0.00137388	0.00771965	-0.0125646	0.76
mrisdp_514	cbcl_scr_syn_social_t	Breathing problems	0.00368886	0.0133319	-0.00484963	0.36	1.09571	1.30255	0.880468	0	1.0994	1.30621	0.883457	0	0.00310631	0.0132416	-0.00490003	0.36
mrisdp_515	cbcl_scr_syn_social_t	Breathing problems	0.000770152	0.00973208	-0.00964478	0.84	1.12624	1.38875	0.91345	0	1.12701	1.39019	0.919229	0	0.000844596	0.00901747	-0.00940695	0.84
mrisdp_516	cbcl_scr_syn_social_t	Breathing problems	0.00393466	0.0195136	-0.00463497	0.54	1.09969	1.28482	0.915103	0	1.10362	1.28788	0.919759	0	0.00289051	0.0189136	-0.00442112	0.54
mrisdp_517	cbcl_scr_syn_social_t	Breathing problems	0.00261613	0.0135529	-0.00538247	0.56	1.09717	1.33493	0.891098	0	1.09979	1.33494	0.896861	0	0.00153221	0.0117904	-0.00474013	0.56
mrisdp_518	cbcl_scr_syn_social_t	Breathing problems	0.00878025	0.0232992	0.000119345	0.06	1.08774	1.31892	0.823004	0	1.09652	1.32505	0.834497	0	0.00712316	0.0205336	0.000117901	0.06
mrisdp_519	cbcl_scr_syn_social_t	Breathing problems	-0.00162195	0.00217129	-0.00946423	0.64	1.11656	1.36944	0.884792	0	1.11494	1.3635	0.885435	0	-0.000671679	0.00208023	-0.00770597	0.64
mrisdp_520	cbcl_scr_syn_social_t	Breathing problems	0.00677427	0.018998	-0.000682316	0.12	1.07208	1.26241	0.856724	0	1.07886	1.2721	0.868668	0	0.00510875	0.0178034	-0.000612369	0.12
mrisdp_521	cbcl_scr_syn_social_t	Breathing problems	0.0039408	0.0122012	-0.00131734	0.2	1.10378	1.30632	0.847631	0	1.10772	1.31322	0.853903	0	0.00312568	0.0116585	-0.00107538	0.2
mrisdp_522	cbcl_scr_syn_social_t	Breathing problems	0.00154869	0.00985516	-0.00699321	0.7	1.09947	1.36311	0.874645	0	1.10102	1.36389	0.87177	0	0.00116958	0.00876058	-0.00620695	0.7
mrisdp_523	cbcl_scr_syn_social_t	Breathing problems	0.00015529	0.00399532	-0.00353784	0.96	1.13618	1.40385	0.87238	0	1.13634	1.40778	0.872584	0	3.09767e-05	0.00378245	-0.00305914	0.96
mrisdp_524	cbcl_scr_syn_social_t	Breathing problems	0.00793608	0.0197431	-0.00287545	0.22	1.09391	1.28207	0.882439	0	1.10185	1.30021	0.884834	0	0.00696679	0.0184909	-0.00296186	0.22
mrisdp_525	cbcl_scr_syn_social_t	Breathing problems	0.00165548	0.0106246	-0.00869026	0.72	1.09566	1.32958	0.835121	0	1.09732	1.33351	0.836853	0	0.00122111	0.00978212	-0.00827131	0.72
mrisdp_526	cbcl_scr_syn_social_t	Breathing problems	0.00655189	0.0203019	-0.00517668	0.28	1.11465	1.3303	0.887861	0	1.1212	1.3345	0.892467	0	0.0047709	0.0205088	-0.00411839	0.28
mrisdp_527	cbcl_scr_syn_social_t	Breathing problems	0.00199936	0.0104123	-0.0024127	0.56	1.09649	1.36073	0.854272	0	1.09849	1.36132	0.862277	0	0.00144281	0.00973882	-0.00222814	0.56
mrisdp_528	cbcl_scr_syn_social_t	Breathing problems	0.00149839	0.0102898	-0.00697073	0.78	1.06499	1.27423	0.835611	0	1.06649	1.27424	0.835995	0	0.000786011	0.0114758	-0.00631382	0.78
mrisdp_529	cbcl_scr_syn_social_t	Breathing problems	0.00211403	0.0104933	-0.00474932	0.54	1.11027	1.35225	0.851901	0	1.11239	1.35661	0.848387	0	0.00147927	0.00901876	-0.00451288	0.54
mrisdp_530	cbcl_scr_syn_social_t	Breathing problems	0.00161765	0.0113655	-0.00593164	0.72	1.09278	1.30393	0.847274	0	1.09439	1.30278	0.846088	0	0.0011739	0.0108881	-0.00545963	0.72
mrisdp_531	cbcl_scr_syn_social_t	Breathing problems	0.00463181	0.0157721	-0.00621507	0.48	1.10213	1.34749	0.902991	0	1.10676	1.34639	0.910007	0	0.00420974	0.0170767	-0.00564822	0.48
mrisdp_532	cbcl_scr_syn_social_t	Breathing problems	0.00538111	0.0162402	-0.00440762	0.24	1.10339	1.32268	0.853532	0	1.10877	1.33098	0.863719	0	0.0042188	0.014721	-0.00404872	0.24
mrisdp_533	cbcl_scr_syn_social_t	Breathing problems	0.0109259	0.0241066	0.00118404	0	1.10105	1.31472	0.885003	0	1.11198	1.3251	0.898719	0	0.0090286	0.0220274	0.00112496	0
mrisdp_534	cbcl_scr_syn_social_t	Breathing problems	0.0067168	0.0196782	-0.00831628	0.4	1.1017	1.3622	0.897105	0	1.10841	1.37298	0.909579	0	0.00634172	0.0176373	-0.00838193	0.4
mrisdp_535	cbcl_scr_syn_social_t	Breathing problems	0.00823484	0.0199354	-0.00199371	0.18	1.09825	1.29801	0.882982	0	1.10649	1.3076	0.893316	0	0.00641815	0.0178306	-0.00196169	0.18
mrisdp_536	cbcl_scr_syn_social_t	Breathing problems	0.00360136	0.0126401	-0.00173119	0.3	1.11732	1.33943	0.923102	0	1.12092	1.34498	0.927548	0	0.00250518	0.0112667	-0.00176837	0.3
mrisdp_537	cbcl_scr_syn_social_t	Breathing problems	0.000289672	0.00629229	-0.00634239	0.96	1.08805	1.37277	0.844561	0	1.08833	1.37608	0.845063	0	8.20551e-05	0.00554634	-0.00610931	0.96
mrisdp_538	cbcl_scr_syn_social_t	Breathing problems	0.00508996	0.0159306	-0.00397368	0.22	1.09961	1.30648	0.847532	0	1.1047	1.30841	0.84998	0	0.00401547	0.015368	-0.00344978	0.22
mrisdp_539	cbcl_scr_syn_social_t	Breathing problems	0.00152868	0.0106123	-0.00735501	0.72	1.09277	1.30781	0.870017	0	1.0943	1.30596	0.868841	0	0.0010588	0.0103224	-0.00715143	0.72
mrisdp_540	cbcl_scr_syn_social_t	Breathing problems	-0.00160758	0.00219363	-0.0101079	0.64	1.08215	1.34245	0.842966	0	1.08054	1.3369	0.840349	0	-0.000785648	0.00212275	-0.00977294	0.64
mrisdp_541	cbcl_scr_syn_social_t	Breathing problems	0.00252234	0.0101061	-0.00309979	0.46	1.08774	1.31744	0.885937	0	1.09026	1.31947	0.88844	0	0.00201593	0.00964032	-0.00308409	0.46
mrisdp_542	cbcl_scr_syn_social_t	Breathing problems	0.00985727	0.0232479	-0.00202722	0.12	1.1031	1.35276	0.9222	0	1.11295	1.37411	0.928122	0	0.00899888	0.0207454	-0.00194168	0.12
mrisdp_543	cbcl_scr_syn_social_t	Breathing problems	0.0267176	0.049782	0.00989519	0	1.07695	1.3137	0.851818	0	1.10367	1.34299	0.871117	0	0.0231897	0.0462969	0.00972591	0
mrisdp_544	cbcl_scr_syn_social_t	Breathing problems	0.00837552	0.0177641	-0.000258981	0.1	1.07556	1.3491	0.861414	0	1.08393	1.36202	0.866264	0	0.0073837	0.0175893	-0.000282779	0.1
mrisdp_545	cbcl_scr_syn_social_t	Breathing problems	0.0173422	0.0330339	0.00350069	0	1.10177	1.3317	0.902173	0	1.11911	1.352	0.915851	0	0.0156591	0.0285594	0.00319742	0
mrisdp_546	cbcl_scr_syn_social_t	Breathing problems	0.0115904	0.0276882	-0.00235857	0.14	1.0958	1.31287	0.884817	0	1.10739	1.32336	0.892935	0	0.00972338	0.0260064	-0.0023679	0.14
mrisdp_547	cbcl_scr_syn_social_t	Breathing problems	0.00567483	0.0193447	-0.00361728	0.18	1.08583	1.32646	0.835381	0	1.09151	1.33903	0.842473	0	0.00532291	0.0174791	-0.00325408	0.18
mrisdp_548	cbcl_scr_syn_social_t	Breathing problems	0.00840139	0.0272766	-0.00320319	0.18	1.09457	1.28652	0.861639	0	1.10297	1.29201	0.86212	0	0.00602758	0.0259081	-0.00296905	0.18
mrisdp_549	cbcl_scr_syn_social_t	Breathing problems	0.00191636	0.0102104	-0.00510941	0.52	1.07538	1.2597	0.880076	0	1.0773	1.25587	0.885889	0	0.00123979	0.0108746	-0.00465673	0.52
mrisdp_550	cbcl_scr_syn_social_t	Breathing problems	0.00795819	0.0205045	-0.00257479	0.2	1.11354	1.36888	0.919874	0	1.1215	1.38107	0.925463	0	0.00707247	0.0177187	-0.00251672	0.2
mrisdp_551	cbcl_scr_syn_social_t	Breathing problems	0.0163339	0.0373026	-0.00117592	0.08	1.08265	1.28985	0.858432	0	1.09899	1.31001	0.878653	0	0.0144561	0.0335919	-0.00111764	0.08
mrisdp_552	cbcl_scr_syn_social_t	Breathing problems	0.00833799	0.0229924	-0.00268087	0.34	1.07769	1.32331	0.82154	0	1.08602	1.32828	0.823303	0	0.00662866	0.0243041	-0.00267991	0.34
mrisdp_553	cbcl_scr_syn_social_t	Breathing problems	0.0118121	0.0242161	0.0013215	0.02	1.08628	1.28494	0.895129	0	1.0981	1.30095	0.905341	0	0.0101915	0.0223738	0.00118605	0.02
mrisdp_554	cbcl_scr_syn_social_t	Breathing problems	0.0075873	0.0221117	-0.00207297	0.18	1.09135	1.32765	0.867775	0	1.09894	1.33213	0.887491	0	0.00588789	0.0241351	-0.00188932	0.18
mrisdp_555	cbcl_scr_syn_social_t	Breathing problems	0.0127711	0.0288553	0.000447812	0.04	1.09054	1.3364	0.810472	0	1.10331	1.34492	0.817918	0	0.0109444	0.0259524	0.00048795	0.04
mrisdp_556	cbcl_scr_syn_social_t	Breathing problems	0.0171295	0.0373567	-0.00226819	0.06	1.08633	1.33653	0.858988	0	1.10346	1.35987	0.87158	0	0.0143449	0.0355449	-0.00175653	0.06
mrisdp_557	cbcl_scr_syn_social_t	Breathing problems	0.0102433	0.0264481	-0.00260005	0.08	1.06806	1.28587	0.8578	0	1.0783	1.296	0.863306	0	0.00855524	0.0250037	-0.00223097	0.08
mrisdp_558	cbcl_scr_syn_social_t	Breathing problems	7.82837e-05	0.00610924	-0.00578195	0.88	1.11001	1.34308	0.859219	0	1.11009	1.34322	0.858506	0	-0.000153004	0.00534497	-0.00582289	0.88
mrisdp_559	cbcl_scr_syn_social_t	Breathing problems	0.0028764	0.0136021	-0.00594713	0.48	1.08409	1.30983	0.861911	0	1.08696	1.3129	0.862771	0	0.002256	0.0136484	-0.00588616	0.48
mrisdp_560	cbcl_scr_syn_social_t	Breathing problems	0.000993521	0.00974998	-0.00661284	0.82	1.09144	1.28085	0.873746	0	1.09244	1.28048	0.873972	0	0.000601741	0.00981112	-0.00602799	0.82
mrisdp_561	cbcl_scr_syn_social_t	Breathing problems	0.00943253	0.0268597	-0.00375422	0.16	1.08199	1.34314	0.847337	0	1.09142	1.35693	0.846953	0	0.00743583	0.0249537	-0.00383092	0.16
mrisdp_562	cbcl_scr_syn_social_t	Breathing problems	0.00685016	0.0169048	-0.000212013	0.08	1.08467	1.35736	0.868224	0	1.09152	1.36552	0.875782	0	0.00602836	0.0158194	-0.000205553	0.08
mrisdp_563	cbcl_scr_syn_social_t	Breathing problems	0.00304662	0.0105555	-0.0027439	0.38	1.09429	1.30486	0.880669	0	1.09734	1.30879	0.88275	0	0.00260119	0.00996344	-0.00235949	0.38
mrisdp_564	cbcl_scr_syn_social_t	Breathing problems	0.00823972	0.0210787	-0.00947701	0.28	1.07314	1.32356	0.851922	0	1.08138	1.31943	0.861545	0	0.00816976	0.020046	-0.00877479	0.28
mrisdp_565	cbcl_scr_syn_social_t	Breathing problems	0.0164836	0.0330794	0.0043549	0	1.06842	1.26962	0.861859	0	1.08491	1.28556	0.876527	0	0.0145872	0.0298575	0.00430126	0
mrisdp_566	cbcl_scr_syn_social_t	Breathing problems	0.000979777	0.00624473	-0.00251382	0.7	1.09471	1.35213	0.892747	0	1.09569	1.35196	0.892577	0	0.000527801	0.00594938	-0.00236675	0.7
mrisdp_567	cbcl_scr_syn_social_t	Breathing problems	0.00048052	0.00447717	-0.00374449	0.78	1.11069	1.33623	0.910992	0	1.11117	1.33622	0.911525	0	0.000361501	0.00431225	-0.00371422	0.78
mrisdp_568	cbcl_scr_syn_social_t	Breathing problems	0.000879103	0.00707358	-0.00283537	0.64	1.09672	1.27395	0.931774	0	1.0976	1.27441	0.934937	0	0.000401661	0.00705929	-0.00289136	0.64
mrisdp_569	cbcl_scr_syn_social_t	Breathing problems	3.67721e-05	0.0035918	-0.00382123	0.86	1.10967	1.36947	0.852598	0	1.10971	1.36955	0.852209	0	4.11623e-05	0.00326358	-0.00355009	0.86
mrisdp_570	cbcl_scr_syn_social_t	Breathing problems	0.00137572	0.0133738	-0.00656007	0.74	1.0853	1.30649	0.861157	0	1.08667	1.30824	0.860887	0	0.00119692	0.0124676	-0.00612901	0.74
mrisdp_571	cbcl_scr_syn_social_t	Breathing problems	0.00056743	0.00978167	-0.00756698	0.98	1.08176	1.34023	0.837293	0	1.08232	1.33924	0.838524	0	0.000245979	0.00947051	-0.00728998	0.98
mrisdp_572	cbcl_scr_syn_social_t	Breathing problems	0.00556368	0.0155394	-0.00342743	0.2	1.10208	1.34385	0.922125	0	1.10765	1.35055	0.922774	0	0.0048616	0.0154817	-0.00333878	0.2
mrisdp_573	cbcl_scr_syn_social_t	Breathing problems	0.00780775	0.0172138	-0.00189558	0.12	1.08964	1.30075	0.839671	0	1.09745	1.30984	0.851464	0	0.00677233	0.0166254	-0.00162549	0.12
mrisdp_574	cbcl_scr_syn_social_t	Breathing problems	0.00528301	0.0224814	-0.00999346	0.52	1.09734	1.31973	0.902452	0	1.10262	1.33436	0.902951	0	0.00487658	0.0200004	-0.00912697	0.52
mrisdp_575	cbcl_scr_syn_social_t	Breathing problems	0.00221598	0.011463	-0.00535341	0.44	1.09941	1.36565	0.874934	0	1.10162	1.37098	0.878815	0	0.00166414	0.0109836	-0.00524668	0.44
mrisdp_576	cbcl_scr_syn_social_t	Breathing problems	0.00645472	0.0203892	-0.00575876	0.34	1.10393	1.32663	0.904774	0	1.11039	1.33662	0.91145	0	0.00585775	0.0179674	-0.00552608	0.34
mrisdp_577	cbcl_scr_syn_social_t	Breathing problems	0.00663781	0.0201091	-0.00848886	0.3	1.09442	1.32301	0.854036	0	1.10106	1.33185	0.861021	0	0.00597452	0.0196901	-0.00738524	0.3
mrisdp_578	cbcl_scr_syn_social_t	Breathing problems	-0.000135106	0.0029392	-0.00362483	0.88	1.09447	1.27554	0.837155	0	1.09433	1.27557	0.837097	0	-4.14865e-05	0.00254201	-0.00319911	0.88
mrisdp_579	cbcl_scr_syn_social_t	Breathing problems	0.00660688	0.022314	-0.00519934	0.36	1.08164	1.31266	0.82739	0	1.08824	1.31849	0.831636	0	0.00519048	0.0210134	-0.00563767	0.36
mrisdp_580	cbcl_scr_syn_social_t	Breathing problems	0.00184255	0.00952264	-0.00307975	0.5	1.09088	1.29883	0.865903	0	1.09273	1.30373	0.868959	0	0.00120262	0.00927606	-0.00314005	0.5
mrisdp_581	cbcl_scr_syn_social_t	Breathing problems	0.0089189	0.0238233	0.000323985	0.04	1.08767	1.34143	0.857296	0	1.09659	1.34606	0.87483	0	0.00702911	0.0211232	0.00031951	0.04
mrisdp_582	cbcl_scr_syn_social_t	Breathing problems	-3.81973e-05	0.00600957	-0.00645562	0.96	1.10906	1.33592	0.856111	0	1.10902	1.33809	0.858028	0	-3.37904e-05	0.00536435	-0.00590948	0.96
mrisdp_583	cbcl_scr_syn_social_t	Breathing problems	4.42632e-05	0.00830076	-0.00818489	0.96	1.09523	1.31435	0.839067	0	1.09527	1.31598	0.836092	0	-8.88828e-05	0.00798639	-0.00761601	0.96
mrisdp_584	cbcl_scr_syn_social_t	Breathing problems	0.00496542	0.0129702	-0.00171369	0.24	1.08437	1.33227	0.850664	0	1.08934	1.33431	0.859431	0	0.00393827	0.0132475	-0.00152172	0.24
mrisdp_585	cbcl_scr_syn_social_t	Breathing problems	0.00251155	0.009957	-0.00523121	0.4	1.08962	1.28229	0.905348	0	1.09213	1.28211	0.908916	0	0.00184614	0.00875095	-0.00439495	0.4
mrisdp_586	cbcl_scr_syn_social_t	Breathing problems	0.012824	0.0259216	0.00111511	0.06	1.08619	1.29725	0.855521	0	1.09901	1.31087	0.875665	0	0.0109	0.0245411	0.000869615	0.06
mrisdp_587	cbcl_scr_syn_social_t	Breathing problems	0.00102077	0.00993257	-0.0105685	0.68	1.09926	1.31189	0.840025	0	1.10028	1.30785	0.84182	0	0.00134047	0.00884821	-0.0096872	0.68
mrisdp_588	cbcl_scr_syn_social_t	Breathing problems	0.00445227	0.0133314	-0.00405805	0.26	1.09746	1.32809	0.894717	0	1.10191	1.33354	0.903243	0	0.00320121	0.0119903	-0.00375206	0.26
mrisdp_589	cbcl_scr_syn_social_t	Breathing problems	0.00198391	0.00915995	-0.00260888	0.44	1.09177	1.32912	0.855982	0	1.09375	1.32911	0.855308	0	0.000840102	0.00963535	-0.00247731	0.44
mrisdp_590	cbcl_scr_syn_social_t	Breathing problems	0.00992558	0.0226367	0.00134061	0	1.07855	1.28268	0.83533	0	1.08848	1.29039	0.846166	0	0.00839079	0.0212578	0.00139269	0
mrisdp_591	cbcl_scr_syn_social_t	Breathing problems	0.00704364	0.0189763	-0.00556731	0.24	1.09143	1.36183	0.889478	0	1.09848	1.37085	0.899244	0	0.00629701	0.019768	-0.00534483	0.24
mrisdp_592	cbcl_scr_syn_social_t	Breathing problems	0.0109373	0.0287271	-0.00125922	0.1	1.06319	1.28228	0.810121	0	1.07413	1.29214	0.815232	0	0.00900759	0.0259243	-0.00118312	0.1
mrisdp_593	cbcl_scr_syn_social_t	Breathing problems	0.000448432	0.0079303	-0.00516228	0.96	1.12592	1.33369	0.898691	0	1.12637	1.33003	0.896712	0	-4.30371e-05	0.00722058	-0.00414822	0.96
mrisdp_594	cbcl_scr_syn_social_t	Breathing problems	0.00312273	0.0147687	-0.00556812	0.54	1.12789	1.32737	0.900948	0	1.13101	1.33698	0.898861	0	0.00262733	0.0131041	-0.00487273	0.54
mrisdp_595	cbcl_scr_syn_social_t	Breathing problems	-0.000579299	0.0116182	-0.0119551	0.96	1.08814	1.30405	0.858613	0	1.08756	1.29798	0.852975	0	-0.000163426	0.0101585	-0.0111637	0.96
mrisdp_596	cbcl_scr_syn_social_t	Breathing problems	0.00175124	0.0122942	-0.00449266	0.62	1.11306	1.35075	0.881632	0	1.11481	1.35754	0.888624	0	0.00142475	0.0119835	-0.00377343	0.62
mrisdp_597	cbcl_scr_syn_social_t	Breathing problems	0.00022182	0.00352374	-0.00319153	0.84	1.09651	1.34051	0.822777	0	1.09673	1.34091	0.820101	0	0.000106293	0.00337432	-0.00275252	0.84
mrisdp_598	cbcl_scr_syn_social_t	Breathing problems	0.00847737	0.0195062	-0.000545287	0.1	1.0845	1.30793	0.837284	0	1.09297	1.3129	0.84544	0	0.00769428	0.0181485	-0.000552055	0.1
mrisdp_599	cbcl_scr_syn_social_t	Breathing problems	-0.00123155	0.0131089	-0.0172657	0.82	1.11175	1.3437	0.873069	0	1.11051	1.34989	0.872177	0	-0.000871142	0.0114819	-0.016199	0.82
mrisdp_600	cbcl_scr_syn_social_t	Breathing problems	0.0157109	0.0297798	0.00426684	0	1.07624	1.30781	0.880284	0	1.09195	1.33297	0.896581	0	0.0146126	0.0271962	0.00394554	0
mrisdp_601	cbcl_scr_syn_social_t	Breathing problems	0.000640654	0.00555547	-0.00298206	0.78	1.09145	1.31849	0.891128	0	1.09209	1.319	0.891068	0	0.000206185	0.00536685	-0.00274982	0.78
mrisdp_602	cbcl_scr_syn_social_t	Breathing problems	0.0277847	0.0504337	0.00886443	0.02	1.06914	1.30785	0.863082	0	1.09692	1.3235	0.889649	0	0.0247396	0.0458281	0.00831543	0.02
mrisdp_603	cbcl_scr_syn_social_t	Breathing problems	0.0267674	0.0475272	0.0063809	0	1.0731	1.26231	0.859653	0	1.09987	1.31438	0.888346	0	0.0237259	0.0433848	0.00671076	0
mrisdp_604	cbcl_scr_syn_social_t	Breathing problems	0.0247568	0.0446553	0.0053641	0.02	1.07693	1.25674	0.893374	0	1.10168	1.2687	0.915492	0	0.0225436	0.0402573	0.00503018	0.02
mrisdp_454	cbcl_scr_syn_somatic_t	Breathing problems	0.000550661	0.00622781	-0.00435516	0.72	1.59493	1.9081	1.29483	0	1.59548	1.90743	1.29612	0	0.00024097	0.00403981	-0.00281899	0.72
mrisdp_455	cbcl_scr_syn_somatic_t	Breathing problems	0.00716696	0.0203226	-0.00393194	0.16	1.56248	1.8616	1.28845	0	1.56964	1.86507	1.30378	0	0.00427652	0.0124315	-0.00258543	0.16
mrisdp_456	cbcl_scr_syn_somatic_t	Breathing problems	0.0064037	0.0188146	-0.000740258	0.12	1.58003	1.8886	1.33662	0	1.58644	1.89754	1.34199	0	0.00292145	0.0118994	-0.000464113	0.12
mrisdp_457	cbcl_scr_syn_somatic_t	Breathing problems	0.00472911	0.0165577	-0.00230767	0.32	1.58458	1.87803	1.29145	0	1.58931	1.87715	1.30096	0	0.00270993	0.0109234	-0.0012482	0.32
mrisdp_458	cbcl_scr_syn_somatic_t	Breathing problems	0.0053976	0.0180195	-0.00302895	0.2	1.5995	1.87813	1.27875	0	1.60489	1.87895	1.28351	0	0.00318022	0.0118021	-0.00194902	0.2
mrisdp_459	cbcl_scr_syn_somatic_t	Breathing problems	0.00735737	0.0223357	-0.000482713	0.14	1.58521	1.85789	1.24625	0	1.59256	1.86686	1.2527	0	0.00370217	0.013724	-0.000296598	0.14
mrisdp_460	cbcl_scr_syn_somatic_t	Breathing problems	0.00231192	0.00913471	-0.00308965	0.48	1.55505	1.85814	1.16888	0	1.55736	1.85987	1.16878	0	0.000992309	0.00630247	-0.0017731	0.48
mrisdp_461	cbcl_scr_syn_somatic_t	Breathing problems	0.000717247	0.00710081	-0.00511074	0.78	1.572	1.82581	1.23131	0	1.57272	1.82545	1.23445	0	0.000269495	0.00508305	-0.00315522	0.78
mrisdp_462	cbcl_scr_syn_somatic_t	Breathing problems	0.00261313	0.0120647	-0.00349938	0.56	1.56867	1.8902	1.23175	0	1.57129	1.89545	1.23155	0	0.00110434	0.00784809	-0.00249121	0.56
mrisdp_463	cbcl_scr_syn_somatic_t	Breathing problems	-0.000159141	0.00344679	-0.00508762	0.96	1.55574	1.87252	1.24171	0	1.55558	1.87311	1.24671	0	-2.19585e-05	0.00240492	-0.00366624	0.96
mrisdp_464	cbcl_scr_syn_somatic_t	Breathing problems	0.000100476	0.00446714	-0.00393373	0.96	1.57083	1.8711	1.27994	0	1.57093	1.86984	1.28064	0	9.53305e-06	0.00299411	-0.00258921	0.96
mrisdp_465	cbcl_scr_syn_somatic_t	Breathing problems	0.00125131	0.0094569	-0.00620744	0.74	1.57733	1.87254	1.30093	0	1.57858	1.87954	1.30449	0	0.000641585	0.00607609	-0.00384098	0.74
mrisdp_466	cbcl_scr_syn_somatic_t	Breathing problems	0.000993778	0.00776032	-0.00427461	0.78	1.56928	1.88987	1.24945	0	1.57028	1.89288	1.2512	0	0.000288069	0.00494922	-0.00269075	0.78
mrisdp_467	cbcl_scr_syn_somatic_t	Breathing problems	0.00209999	0.0108192	-0.00231036	0.42	1.57108	1.85642	1.24173	0	1.57318	1.85769	1.24376	0	0.000696142	0.00656439	-0.00161947	0.42
mrisdp_468	cbcl_scr_syn_somatic_t	Breathing problems	0.00555552	0.0153213	-0.00364312	0.24	1.56897	1.81804	1.25227	0	1.57452	1.81889	1.25767	0	0.00317839	0.0101242	-0.00202875	0.24
mrisdp_469	cbcl_scr_syn_somatic_t	Breathing problems	0.0120185	0.0270732	0.000471159	0.04	1.57407	1.89392	1.29561	0	1.58609	1.90127	1.30682	0	0.00707966	0.0177161	0.0002999	0.04
mrisdp_470	cbcl_scr_syn_somatic_t	Breathing problems	0.00262475	0.0138843	-0.00386264	0.46	1.53409	1.80999	1.25721	0	1.53672	1.80986	1.25888	0	0.00117648	0.00964358	-0.00262565	0.46
mrisdp_471	cbcl_scr_syn_somatic_t	Breathing problems	0.00402201	0.0184574	-0.00441214	0.54	1.57571	1.82795	1.25059	0	1.57973	1.83771	1.25149	0	0.00224716	0.0108241	-0.00268062	0.54
mrisdp_472	cbcl_scr_syn_somatic_t	Breathing problems	0.00617532	0.0154988	-0.00143128	0.16	1.56553	1.89319	1.30462	0	1.5717	1.90085	1.30713	0	0.00366042	0.0101222	-0.00103374	0.16
mrisdp_473	cbcl_scr_syn_somatic_t	Breathing problems	0.00560367	0.0188037	-0.00387778	0.3	1.5615	1.87831	1.31478	0	1.56711	1.89099	1.3226	0	0.00376223	0.0114896	-0.00248577	0.3
mrisdp_474	cbcl_scr_syn_somatic_t	Breathing problems	0.00384153	0.0133904	-0.00305204	0.24	1.58817	1.89557	1.32259	0	1.59201	1.89557	1.32583	0	0.0019295	0.00777168	-0.00190274	0.24
mrisdp_475	cbcl_scr_syn_somatic_t	Breathing problems	-0.00572771	0.000656506	-0.0159098	0.12	1.55849	1.88596	1.18857	0	1.55276	1.88445	1.18184	0	-0.00331331	0.000408981	-0.00982594	0.12
mrisdp_476	cbcl_scr_syn_somatic_t	Breathing problems	0.00156668	0.00855181	-0.00286532	0.62	1.55754	1.85186	1.2705	0	1.55911	1.85195	1.27179	0	0.000534153	0.00583887	-0.00186116	0.62
mrisdp_477	cbcl_scr_syn_somatic_t	Breathing problems	0.00416079	0.012237	-0.0017467	0.18	1.57131	1.87577	1.29214	0	1.57547	1.88101	1.29415	0	0.00251757	0.00799916	-0.0010664	0.18
mrisdp_478	cbcl_scr_syn_somatic_t	Breathing problems	0.000546621	0.00563947	-0.00460039	0.74	1.56002	1.8876	1.28731	0	1.56057	1.88713	1.28815	0	0.000362949	0.00363322	-0.0031311	0.74
mrisdp_479	cbcl_scr_syn_somatic_t	Breathing problems	0.0027912	0.012085	-0.00451712	0.56	1.56317	1.83862	1.29176	0	1.56596	1.84619	1.28682	0	0.00164277	0.00810526	-0.00258153	0.56
mrisdp_480	cbcl_scr_syn_somatic_t	Breathing problems	0.00211734	0.00935195	-0.00252854	0.52	1.56872	1.83821	1.27942	0	1.57084	1.83647	1.27918	0	0.000712311	0.00549381	-0.00166535	0.52
mrisdp_481	cbcl_scr_syn_somatic_t	Breathing problems	0.0117412	0.0265272	0.000241396	0.02	1.56802	1.88258	1.27745	0	1.57977	1.89376	1.28541	0	0.00672057	0.0172409	0.000164747	0.02
mrisdp_482	cbcl_scr_syn_somatic_t	Breathing problems	0.00295342	0.0116986	-0.00422662	0.42	1.54539	1.83459	1.27108	0	1.54835	1.8368	1.27422	0	0.00151194	0.00802682	-0.00303654	0.42
mrisdp_483	cbcl_scr_syn_somatic_t	Breathing problems	0.00821258	0.0247	-0.000795838	0.1	1.56429	1.83157	1.29153	0	1.5725	1.83702	1.30399	0	0.00428086	0.0154407	-0.000548105	0.1
mrisdp_484	cbcl_scr_syn_somatic_t	Breathing problems	0.000825315	0.0091839	-0.0101359	0.84	1.56886	1.78972	1.1894	0	1.56968	1.79195	1.19088	0	0.000372754	0.00603543	-0.00634212	0.84
mrisdp_485	cbcl_scr_syn_somatic_t	Breathing problems	0.00128376	0.0118973	-0.007374	0.62	1.57837	1.87042	1.27752	0	1.57965	1.87323	1.27711	0	0.000492334	0.00778185	-0.00470818	0.62
mrisdp_486	cbcl_scr_syn_somatic_t	Breathing problems	0.00459171	0.0136923	-0.00201148	0.32	1.59802	1.87318	1.26986	0	1.60262	1.87979	1.27279	0	0.00254273	0.00850205	-0.00120966	0.32
mrisdp_487	cbcl_scr_syn_somatic_t	Breathing problems	0.0140565	0.033376	0.00241367	0	1.60284	1.86461	1.35885	0	1.6169	1.87334	1.3732	0	0.00742558	0.022481	0.00138289	0
mrisdp_488	cbcl_scr_syn_somatic_t	Breathing problems	-0.00347668	0.0029749	-0.0116297	0.38	1.59495	1.8334	1.35504	0	1.59147	1.83147	1.35706	0	-0.00185033	0.00209789	-0.00742168	0.38
mrisdp_489	cbcl_scr_syn_somatic_t	Breathing problems	-1.88771e-05	0.00823444	-0.00654198	0.98	1.56227	1.83349	1.26966	0	1.56226	1.83229	1.27152	0	-1.70432e-05	0.00529717	-0.00437955	0.98
mrisdp_490	cbcl_scr_syn_somatic_t	Breathing problems	0.00178283	0.00811125	-0.0031971	0.54	1.57267	1.85286	1.27766	0	1.57446	1.85577	1.27755	0	0.000873187	0.00578701	-0.00195579	0.54
mrisdp_491	cbcl_scr_syn_somatic_t	Breathing problems	0.00419974	0.0161802	-0.00481183	0.36	1.57943	1.81554	1.30722	0	1.58363	1.81799	1.31497	0	0.00219233	0.0105853	-0.00301875	0.36
mrisdp_492	cbcl_scr_syn_somatic_t	Breathing problems	8.35834e-05	0.00403524	-0.00384365	0.94	1.58577	1.83356	1.38849	0	1.58585	1.83344	1.39014	0	2.55577e-05	0.00254021	-0.00231509	0.94
mrisdp_493	cbcl_scr_syn_somatic_t	Breathing problems	-0.00152564	0.00340576	-0.00877463	0.6	1.58731	1.86068	1.25467	0	1.58578	1.85793	1.24944	0	-0.000642136	0.00239362	-0.00561007	0.6
mrisdp_494	cbcl_scr_syn_somatic_t	Breathing problems	0.00414859	0.0166936	-0.00307111	0.3	1.59097	1.88097	1.31083	0	1.59512	1.88147	1.3099	0	0.00198361	0.0106877	-0.00183943	0.3
mrisdp_495	cbcl_scr_syn_somatic_t	Breathing problems	0.000409933	0.00579496	-0.00408706	0.92	1.56353	1.86073	1.31529	0	1.56394	1.86037	1.31561	0	5.8781e-05	0.00380063	-0.00249069	0.92
mrisdp_496	cbcl_scr_syn_somatic_t	Breathing problems	0.00800032	0.0220616	-0.00173973	0.12	1.57767	1.88277	1.26467	0	1.58567	1.89274	1.27866	0	0.00483848	0.013955	-0.00122232	0.12
mrisdp_497	cbcl_scr_syn_somatic_t	Breathing problems	0.00224226	0.0128829	-0.00236494	0.44	1.58725	1.84141	1.32267	0	1.58949	1.84178	1.32576	0	0.000996793	0.00790012	-0.00164686	0.44
mrisdp_498	cbcl_scr_syn_somatic_t	Breathing problems	0.00197638	0.0117336	-0.00539014	0.7	1.58386	1.79531	1.31185	0	1.58583	1.79743	1.31277	0	0.000675247	0.00797146	-0.00358742	0.7
mrisdp_499	cbcl_scr_syn_somatic_t	Breathing problems	0.00391871	0.0114857	-0.0019925	0.3	1.57247	1.89737	1.27772	0	1.57639	1.8991	1.28645	0	0.00234113	0.00742141	-0.00159708	0.3
mrisdp_500	cbcl_scr_syn_somatic_t	Breathing problems	0.00527703	0.0182669	-0.00388394	0.28	1.57103	1.84416	1.26786	0	1.5763	1.85106	1.27103	0	0.002708	0.0109163	-0.00271615	0.28
mrisdp_501	cbcl_scr_syn_somatic_t	Breathing problems	0.0060859	0.0202313	-0.00203891	0.24	1.5824	1.86736	1.31609	0	1.58849	1.87445	1.32059	0	0.00312882	0.0129314	-0.00131317	0.24
mrisdp_502	cbcl_scr_syn_somatic_t	Breathing problems	0.00625529	0.0187031	-0.00298957	0.28	1.56062	1.9292	1.28111	0	1.56688	1.93386	1.28405	0	0.00347886	0.0123828	-0.00180757	0.28
mrisdp_503	cbcl_scr_syn_somatic_t	Breathing problems	-0.000828923	0.00405886	-0.00705578	0.78	1.58638	1.90225	1.30325	0	1.58555	1.89888	1.30021	0	-0.000262449	0.0028594	-0.00459678	0.78
mrisdp_504	cbcl_scr_syn_somatic_t	Breathing problems	0.00203081	0.0139917	-0.00811973	0.7	1.57788	1.8958	1.29362	0	1.57992	1.89563	1.29873	0	0.00107883	0.00940506	-0.0051445	0.7
mrisdp_505	cbcl_scr_syn_somatic_t	Breathing problems	0.00102709	0.0120556	-0.00930749	0.88	1.5691	1.88696	1.26919	0	1.57013	1.88416	1.26552	0	0.000455297	0.00814034	-0.00604772	0.88
mrisdp_506	cbcl_scr_syn_somatic_t	Breathing problems	-0.000190745	0.00391563	-0.00646198	0.92	1.6021	1.82843	1.34554	0	1.60191	1.82742	1.34553	0	4.65186e-05	0.00258041	-0.00383888	0.92
mrisdp_507	cbcl_scr_syn_somatic_t	Breathing problems	0.00470051	0.0158261	-0.00312065	0.26	1.57091	1.83903	1.2287	0	1.57561	1.84231	1.23235	0	0.0025001	0.00963114	-0.00182008	0.26
mrisdp_508	cbcl_scr_syn_somatic_t	Breathing problems	-0.000582894	0.0049877	-0.00632241	0.76	1.58672	1.8532	1.28115	0	1.58614	1.85291	1.28137	0	-0.000187479	0.00301437	-0.00390754	0.76
mrisdp_509	cbcl_scr_syn_somatic_t	Breathing problems	-0.000140865	0.00797109	-0.0062385	0.92	1.58087	1.8904	1.27366	0	1.58073	1.8904	1.27312	0	-0.000160654	0.00532131	-0.00409627	0.92
mrisdp_510	cbcl_scr_syn_somatic_t	Breathing problems	0.0165372	0.0338559	0.00489129	0.02	1.59522	1.88631	1.32572	0	1.61176	1.91449	1.33857	0	0.00953677	0.0208478	0.00306881	0.02
mrisdp_511	cbcl_scr_syn_somatic_t	Breathing problems	0.00187563	0.0113236	-0.00412524	0.48	1.55562	1.85086	1.26496	0	1.55749	1.8515	1.26439	0	0.000907823	0.00769808	-0.00266412	0.48
mrisdp_512	cbcl_scr_syn_somatic_t	Breathing problems	-0.000685326	0.0103506	-0.01344	0.86	1.55793	1.81402	1.32229	0	1.55725	1.81589	1.3209	0	-0.000352609	0.00689152	-0.00864913	0.86
mrisdp_513	cbcl_scr_syn_somatic_t	Breathing problems	-0.000632822	0.00321311	-0.00636731	0.8	1.58129	1.82954	1.36615	0	1.58066	1.82933	1.36721	0	-8.69395e-05	0.00196999	-0.00385512	0.8
mrisdp_514	cbcl_scr_syn_somatic_t	Breathing problems	0.0012483	0.0072163	-0.00391844	0.62	1.57365	1.89173	1.32392	0	1.5749	1.89621	1.32655	0	0.000473782	0.00446861	-0.00236902	0.62
mrisdp_515	cbcl_scr_syn_somatic_t	Breathing problems	0.00139429	0.00990273	-0.00503831	0.78	1.55239	1.90005	1.20778	0	1.55379	1.89784	1.20604	0	0.000414528	0.0062636	-0.00338094	0.78
mrisdp_516	cbcl_scr_syn_somatic_t	Breathing problems	0.00309495	0.0172132	-0.00600999	0.6	1.578	1.8304	1.28656	0	1.58109	1.82725	1.29492	0	0.00143481	0.0105738	-0.00375675	0.6
mrisdp_517	cbcl_scr_syn_somatic_t	Breathing problems	-0.000403031	0.00293791	-0.00658827	0.94	1.58099	1.89364	1.31939	0	1.58058	1.89547	1.31981	0	-4.89503e-05	0.00189423	-0.00391054	0.94
mrisdp_518	cbcl_scr_syn_somatic_t	Breathing problems	0.0105112	0.0256495	0.00124545	0	1.55126	1.80867	1.24408	0	1.56177	1.81827	1.24885	0	0.00624316	0.0160387	0.000799865	0
mrisdp_519	cbcl_scr_syn_somatic_t	Breathing problems	7.32015e-05	0.00486762	-0.00457156	0.94	1.55811	1.84176	1.28539	0	1.55818	1.84102	1.28862	0	-4.61533e-05	0.00361605	-0.00260259	0.94
mrisdp_520	cbcl_scr_syn_somatic_t	Breathing problems	0.00450169	0.0170217	-0.00191872	0.24	1.57533	1.87662	1.27741	0	1.57983	1.8806	1.28936	0	0.00168653	0.0106046	-0.00127123	0.24
mrisdp_521	cbcl_scr_syn_somatic_t	Breathing problems	-0.00147871	0.00321455	-0.00932576	0.68	1.59541	1.88999	1.31679	0	1.59393	1.88957	1.3135	0	-0.000339987	0.00200527	-0.00613505	0.68
mrisdp_522	cbcl_scr_syn_somatic_t	Breathing problems	0.000538468	0.00624589	-0.00371086	0.74	1.59469	1.88449	1.23757	0	1.59523	1.88428	1.23765	0	0.000223359	0.00388337	-0.00232016	0.74
mrisdp_523	cbcl_scr_syn_somatic_t	Breathing problems	-0.00042462	0.00437015	-0.00731625	0.88	1.56885	1.92647	1.29302	0	1.56843	1.92528	1.29111	0	-6.16725e-05	0.00309859	-0.0042672	0.88
mrisdp_524	cbcl_scr_syn_somatic_t	Breathing problems	0.00393562	0.0146188	-0.00305198	0.22	1.51996	1.82856	1.26024	0	1.52389	1.83533	1.26225	0	0.00202019	0.00922871	-0.00203854	0.22
mrisdp_525	cbcl_scr_syn_somatic_t	Breathing problems	0.00118509	0.00821863	-0.00415521	0.72	1.54846	1.80859	1.18819	0	1.54964	1.80678	1.18937	0	0.000355962	0.00583882	-0.00238753	0.72
mrisdp_526	cbcl_scr_syn_somatic_t	Breathing problems	0.00289081	0.0138915	-0.0054962	0.44	1.54179	1.84243	1.27563	0	1.54468	1.84294	1.28139	0	0.00123702	0.00995427	-0.00338568	0.44
mrisdp_527	cbcl_scr_syn_somatic_t	Breathing problems	0.000259774	0.00682386	-0.00556807	0.92	1.55054	1.85472	1.25823	0	1.5508	1.85426	1.25237	0	8.15917e-05	0.00389868	-0.00335075	0.92
mrisdp_528	cbcl_scr_syn_somatic_t	Breathing problems	0.000500168	0.0148398	-0.0103655	0.88	1.53955	1.81014	1.24573	0	1.54005	1.81408	1.24623	0	0.000241366	0.00916367	-0.00682764	0.88
mrisdp_529	cbcl_scr_syn_somatic_t	Breathing problems	-0.000728084	0.00280188	-0.00682663	0.84	1.61046	1.92018	1.29751	0	1.60973	1.91943	1.29651	0	-0.000145357	0.00188501	-0.00427912	0.84
mrisdp_530	cbcl_scr_syn_somatic_t	Breathing problems	0.000401343	0.00494642	-0.00400437	0.84	1.55423	1.80005	1.24576	0	1.55463	1.80008	1.24712	0	9.44235e-05	0.00313749	-0.00240436	0.84
mrisdp_531	cbcl_scr_syn_somatic_t	Breathing problems	0.00227874	0.0103098	-0.00462448	0.52	1.57398	1.86116	1.31897	0	1.57626	1.86288	1.3195	0	0.000835371	0.00665473	-0.00279625	0.52
mrisdp_532	cbcl_scr_syn_somatic_t	Breathing problems	0.00557538	0.0201315	-0.00425296	0.26	1.5966	1.87614	1.30288	0	1.60217	1.87817	1.30558	0	0.00312255	0.0124096	-0.00273618	0.26
mrisdp_533	cbcl_scr_syn_somatic_t	Breathing problems	0.00790275	0.0227004	-0.000514974	0.16	1.54217	1.79514	1.21907	0	1.55008	1.8038	1.23378	0	0.0045456	0.0166937	-0.000312896	0.16
mrisdp_534	cbcl_scr_syn_somatic_t	Breathing problems	0.00319406	0.0116547	-0.00169857	0.32	1.54234	1.85351	1.24005	0	1.54553	1.85431	1.24725	0	0.0015141	0.00754591	-0.00114427	0.32
mrisdp_535	cbcl_scr_syn_somatic_t	Breathing problems	0.00365671	0.0131141	-0.002043	0.36	1.57797	1.83616	1.22682	0	1.58162	1.83802	1.23112	0	0.00188316	0.0100108	-0.00134122	0.36
mrisdp_536	cbcl_scr_syn_somatic_t	Breathing problems	0.00142752	0.00765683	-0.00379531	0.68	1.58297	1.8309	1.30744	0	1.5844	1.83055	1.30983	0	0.000705117	0.00492543	-0.00235918	0.68
mrisdp_537	cbcl_scr_syn_somatic_t	Breathing problems	3.92269e-05	0.00462907	-0.0056516	0.98	1.56886	1.8903	1.21023	0	1.5689	1.89072	1.21101	0	2.07514e-05	0.00267405	-0.00357163	0.98
mrisdp_538	cbcl_scr_syn_somatic_t	Breathing problems	0.00253496	0.0108733	-0.00145491	0.42	1.59975	1.89982	1.29507	0	1.60228	1.9003	1.29877	0	0.00104013	0.00720554	-0.000881456	0.42
mrisdp_539	cbcl_scr_syn_somatic_t	Breathing problems	0.00098535	0.00729419	-0.00339929	0.62	1.56106	1.87712	1.29207	0	1.56204	1.87551	1.29162	0	0.000409479	0.00450026	-0.0022586	0.62
mrisdp_540	cbcl_scr_syn_somatic_t	Breathing problems	-0.00113975	0.00457313	-0.00758866	0.68	1.55583	1.81368	1.26172	0	1.55469	1.81035	1.26318	0	-0.000582678	0.00291396	-0.00442274	0.68
mrisdp_541	cbcl_scr_syn_somatic_t	Breathing problems	-0.000345372	0.00467267	-0.00483482	0.78	1.5804	1.83173	1.28478	0	1.58005	1.83088	1.2882	0	-0.000222023	0.00305796	-0.00271591	0.78
mrisdp_542	cbcl_scr_syn_somatic_t	Breathing problems	0.00455368	0.0126818	-0.00138099	0.18	1.55767	1.8733	1.19845	0	1.56223	1.87536	1.20572	0	0.00248353	0.00855376	-0.000811286	0.18
mrisdp_543	cbcl_scr_syn_somatic_t	Breathing problems	0.017405	0.0358533	0.00424628	0	1.56188	1.82332	1.26771	0	1.57928	1.84701	1.28773	0	0.0106318	0.0221217	0.00244488	0
mrisdp_544	cbcl_scr_syn_somatic_t	Breathing problems	0.00258672	0.00975884	-0.00331186	0.3	1.56213	1.88611	1.28153	0	1.56472	1.89716	1.27996	0	0.00139083	0.00659167	-0.00230679	0.3
mrisdp_545	cbcl_scr_syn_somatic_t	Breathing problems	0.00798299	0.0216163	2.36879e-05	0.06	1.57084	1.84964	1.23557	0	1.57882	1.8549	1.2439	0	0.00449774	0.0137727	1.58697e-05	0.06
mrisdp_546	cbcl_scr_syn_somatic_t	Breathing problems	0.00348367	0.0173165	-0.00417606	0.46	1.5901	1.84258	1.23672	0	1.59359	1.84542	1.23902	0	0.00146807	0.0116982	-0.00241592	0.46
mrisdp_547	cbcl_scr_syn_somatic_t	Breathing problems	0.00761128	0.0214719	-0.00248125	0.14	1.57539	1.82359	1.31993	0	1.583	1.83259	1.32582	0	0.00435955	0.0135377	-0.00146888	0.14
mrisdp_548	cbcl_scr_syn_somatic_t	Breathing problems	0.00279959	0.012323	-0.00288805	0.44	1.58539	1.89765	1.28784	0	1.58819	1.89718	1.28834	0	0.00111766	0.00788313	-0.00172849	0.44
mrisdp_549	cbcl_scr_syn_somatic_t	Breathing problems	0.000511867	0.00454934	-0.00265988	0.84	1.57573	1.82475	1.32921	0	1.57624	1.82507	1.3287	0	0.000141866	0.00349193	-0.00174721	0.84
mrisdp_550	cbcl_scr_syn_somatic_t	Breathing problems	2.77085e-05	0.0058235	-0.00947917	0.86	1.57851	1.85018	1.30619	0	1.57854	1.84571	1.30653	0	0.000212038	0.00369908	-0.00549241	0.86
mrisdp_551	cbcl_scr_syn_somatic_t	Breathing problems	0.0120785	0.0335575	-0.000372023	0.08	1.58222	1.84475	1.36489	0	1.5943	1.85813	1.36959	0	0.00671312	0.0225138	-0.000218208	0.08
mrisdp_552	cbcl_scr_syn_somatic_t	Breathing problems	0.00681638	0.0213728	-0.00201186	0.12	1.5701	1.8766	1.31011	0	1.57692	1.88106	1.32842	0	0.00356952	0.0141677	-0.00136134	0.12
mrisdp_553	cbcl_scr_syn_somatic_t	Breathing problems	0.00325483	0.0113569	-0.00229457	0.3	1.58889	1.85103	1.35162	0	1.59214	1.85462	1.35314	0	0.00161312	0.0070265	-0.00151935	0.3
mrisdp_554	cbcl_scr_syn_somatic_t	Breathing problems	0.00283942	0.0140402	-0.00277382	0.48	1.56536	1.84578	1.23914	0	1.5682	1.84512	1.24346	0	0.0010214	0.00883307	-0.00169102	0.48
mrisdp_555	cbcl_scr_syn_somatic_t	Breathing problems	0.010603	0.022548	0.000188714	0.04	1.55366	1.81786	1.31339	0	1.56426	1.82953	1.32319	0	0.00609458	0.0157244	0.000136187	0.04
mrisdp_556	cbcl_scr_syn_somatic_t	Breathing problems	0.00962118	0.025939	0.00124759	0.02	1.56656	1.84121	1.29829	0	1.57619	1.85479	1.31115	0	0.00544086	0.0169926	0.000798048	0.02
mrisdp_557	cbcl_scr_syn_somatic_t	Breathing problems	0.00356579	0.0121432	-0.00367138	0.3	1.57886	1.89669	1.33502	0	1.58242	1.90523	1.33681	0	0.0016532	0.008003	-0.00235512	0.3
mrisdp_558	cbcl_scr_syn_somatic_t	Breathing problems	0.00119698	0.008719	-0.0052242	0.58	1.57744	1.891	1.29201	0	1.57864	1.89132	1.29184	0	0.000404747	0.00533177	-0.003392	0.58
mrisdp_559	cbcl_scr_syn_somatic_t	Breathing problems	0.00208505	0.0121037	-0.00383802	0.62	1.59741	1.90027	1.23245	0	1.59949	1.90882	1.23243	0	0.000901461	0.00724475	-0.00228015	0.62
mrisdp_560	cbcl_scr_syn_somatic_t	Breathing problems	0.000871235	0.009512	-0.00522876	0.8	1.56212	1.9235	1.24443	0	1.56299	1.92601	1.24706	0	0.000272557	0.00557885	-0.00374539	0.8
mrisdp_561	cbcl_scr_syn_somatic_t	Breathing problems	0.00647475	0.0182836	-0.00243585	0.16	1.56915	1.83163	1.22992	0	1.57563	1.84092	1.23806	0	0.00342396	0.0128592	-0.0015079	0.16
mrisdp_562	cbcl_scr_syn_somatic_t	Breathing problems	-4.19791e-05	0.0051667	-0.00612072	0.94	1.58468	1.86846	1.29767	0	1.58464	1.86656	1.29879	0	0.000188551	0.0033582	-0.00366526	0.94
mrisdp_563	cbcl_scr_syn_somatic_t	Breathing problems	-8.87955e-05	0.00601363	-0.00503751	0.98	1.56082	1.80213	1.2501	0	1.56073	1.80023	1.25258	0	-6.18349e-05	0.00399134	-0.00343655	0.98
mrisdp_564	cbcl_scr_syn_somatic_t	Breathing problems	0.00460988	0.017377	-0.00268127	0.32	1.53376	1.842	1.23349	0	1.53837	1.84372	1.23759	0	0.00226374	0.0111053	-0.00171058	0.32
mrisdp_565	cbcl_scr_syn_somatic_t	Breathing problems	0.0123297	0.0327429	0.00318006	0.02	1.57352	1.83906	1.25885	0	1.58585	1.8596	1.27281	0	0.00655499	0.0209403	0.0020949	0.02
mrisdp_566	cbcl_scr_syn_somatic_t	Breathing problems	0.000732058	0.00611121	-0.00327197	0.92	1.57291	1.89827	1.30476	0	1.57364	1.898	1.30625	0	4.57771e-05	0.00389447	-0.00256085	0.92
mrisdp_567	cbcl_scr_syn_somatic_t	Breathing problems	0.000351438	0.00655032	-0.00566003	0.8	1.5543	1.80507	1.20212	0	1.55465	1.80283	1.1987	0	8.7284e-05	0.00408165	-0.00386809	0.8
mrisdp_568	cbcl_scr_syn_somatic_t	Breathing problems	-0.000153964	0.00274206	-0.00384594	1	1.60404	1.87395	1.33416	0	1.60388	1.87345	1.33359	0	-4.05667e-06	0.00173027	-0.00247892	1
mrisdp_569	cbcl_scr_syn_somatic_t	Breathing problems	-0.00045632	0.00644868	-0.00786152	0.9	1.56697	1.89937	1.30836	0	1.56651	1.90329	1.31053	0	-8.2257e-05	0.00383328	-0.00483343	0.9
mrisdp_570	cbcl_scr_syn_somatic_t	Breathing problems	0.000996914	0.0127218	-0.0090971	0.84	1.59303	1.87871	1.29911	0	1.59403	1.88134	1.29832	0	0.000295034	0.00774616	-0.00616574	0.84
mrisdp_571	cbcl_scr_syn_somatic_t	Breathing problems	7.37461e-05	0.00482244	-0.00517139	0.9	1.57761	1.91167	1.31426	0	1.57768	1.9112	1.3133	0	3.15527e-05	0.00309546	-0.00350279	0.9
mrisdp_572	cbcl_scr_syn_somatic_t	Breathing problems	0.00171953	0.00956576	-0.00367147	0.58	1.55951	1.8586	1.31544	0	1.56123	1.85981	1.31638	0	0.000820808	0.00587717	-0.00221409	0.58
mrisdp_573	cbcl_scr_syn_somatic_t	Breathing problems	0.00642048	0.0207587	-0.00121291	0.18	1.58907	1.90479	1.2797	0	1.59549	1.90998	1.28247	0	0.00375005	0.0126783	-0.000800467	0.18
mrisdp_574	cbcl_scr_syn_somatic_t	Breathing problems	0.00631882	0.0238601	-0.00853539	0.42	1.55157	1.83742	1.25512	0	1.55789	1.83581	1.25419	0	0.00392684	0.015343	-0.00606197	0.42
mrisdp_575	cbcl_scr_syn_somatic_t	Breathing problems	0.00215877	0.00909449	-0.00280565	0.5	1.59036	1.82145	1.30073	0	1.59252	1.82532	1.30498	0	0.00127207	0.00615514	-0.00175215	0.5
mrisdp_576	cbcl_scr_syn_somatic_t	Breathing problems	0.0033309	0.0126584	-0.00218482	0.44	1.55977	1.85359	1.24787	0	1.56311	1.86068	1.25034	0	0.0013975	0.00762068	-0.00146111	0.44
mrisdp_577	cbcl_scr_syn_somatic_t	Breathing problems	0.00249753	0.0113445	-0.00270944	0.44	1.57674	1.84633	1.28739	0	1.57924	1.85055	1.28869	0	0.00111601	0.00796022	-0.00158891	0.44
mrisdp_578	cbcl_scr_syn_somatic_t	Breathing problems	0.000279166	0.00507405	-0.00439596	0.82	1.56096	1.79177	1.27761	0	1.56124	1.79235	1.27682	0	0.000140828	0.00370904	-0.00290779	0.82
mrisdp_579	cbcl_scr_syn_somatic_t	Breathing problems	0.00143496	0.0116252	-0.00383548	0.6	1.54102	1.84904	1.23619	0	1.54246	1.85028	1.23619	0	0.000530551	0.00645485	-0.00265522	0.6
mrisdp_580	cbcl_scr_syn_somatic_t	Breathing problems	0.00219801	0.0131092	-0.00323509	0.64	1.55289	1.77964	1.28649	0	1.55509	1.78013	1.29002	0	0.000531483	0.00853252	-0.0021178	0.64
mrisdp_581	cbcl_scr_syn_somatic_t	Breathing problems	0.00666696	0.0188981	-0.00124872	0.1	1.56235	1.79939	1.26102	0	1.56901	1.8086	1.26751	0	0.0033082	0.0116648	-0.000709807	0.1
mrisdp_582	cbcl_scr_syn_somatic_t	Breathing problems	0.000131954	0.00641268	-0.00700726	0.94	1.58727	1.86595	1.30547	0	1.5874	1.86617	1.3044	0	6.49749e-05	0.00432167	-0.00454759	0.94
mrisdp_583	cbcl_scr_syn_somatic_t	Breathing problems	-0.000107491	0.00512063	-0.00578542	0.96	1.57707	1.88106	1.25627	0	1.57696	1.88054	1.25415	0	-6.03508e-05	0.00315431	-0.00388348	0.96
mrisdp_584	cbcl_scr_syn_somatic_t	Breathing problems	-0.000253523	0.0053196	-0.0078235	0.9	1.57979	1.86147	1.24986	0	1.57953	1.86063	1.25033	0	0.000105183	0.00353622	-0.00560917	0.9
mrisdp_585	cbcl_scr_syn_somatic_t	Breathing problems	0.00308294	0.0121056	-0.00626794	0.48	1.58205	1.92827	1.2236	0	1.58513	1.93548	1.22581	0	0.0015822	0.0075872	-0.00412313	0.48
mrisdp_586	cbcl_scr_syn_somatic_t	Breathing problems	0.00830729	0.0216104	0.00091814	0	1.57461	1.8833	1.25726	0	1.58292	1.89459	1.2657	0	0.0045562	0.0130064	0.000559908	0
mrisdp_587	cbcl_scr_syn_somatic_t	Breathing problems	0.000184912	0.0064039	-0.00487375	0.84	1.57421	1.87185	1.28595	0	1.5744	1.87258	1.28808	0	-0.000134869	0.00374096	-0.00297103	0.84
mrisdp_588	cbcl_scr_syn_somatic_t	Breathing problems	0.00308858	0.011126	-0.00225237	0.42	1.54724	1.83594	1.27575	0	1.55033	1.84058	1.27724	0	0.00148761	0.00760815	-0.00146469	0.42
mrisdp_589	cbcl_scr_syn_somatic_t	Breathing problems	0.00101671	0.00751353	-0.00307654	0.52	1.58871	1.8739	1.31956	0	1.58973	1.87476	1.31784	0	0.000363992	0.00480604	-0.00195601	0.52
mrisdp_590	cbcl_scr_syn_somatic_t	Breathing problems	0.00875023	0.021746	-0.000596555	0.12	1.56035	1.85913	1.27967	0	1.5691	1.86392	1.28788	0	0.00532445	0.0147349	-0.000385789	0.12
mrisdp_591	cbcl_scr_syn_somatic_t	Breathing problems	0.00228924	0.00964109	-0.00376644	0.42	1.5582	1.79513	1.22809	0	1.56049	1.79781	1.23269	0	0.00119877	0.00636442	-0.00241756	0.42
mrisdp_592	cbcl_scr_syn_somatic_t	Breathing problems	0.00785568	0.0205143	-0.000209286	0.08	1.56828	1.86771	1.27968	0	1.57614	1.88192	1.28005	0	0.00507671	0.0139614	-0.000145113	0.08
mrisdp_593	cbcl_scr_syn_somatic_t	Breathing problems	-8.02418e-05	0.00448768	-0.00581338	0.9	1.59124	1.86999	1.28454	0	1.59116	1.8711	1.28379	0	6.00901e-05	0.00286182	-0.0037564	0.9
mrisdp_594	cbcl_scr_syn_somatic_t	Breathing problems	0.00280601	0.0128927	-0.00579712	0.56	1.59492	1.87614	1.34994	0	1.59773	1.88126	1.3554	0	0.00116693	0.00790474	-0.00382764	0.56
mrisdp_595	cbcl_scr_syn_somatic_t	Breathing problems	-0.000819764	0.00733713	-0.00756758	0.74	1.59451	1.91904	1.28857	0	1.59369	1.9179	1.29133	0	-0.000405492	0.0043751	-0.00502589	0.74
mrisdp_596	cbcl_scr_syn_somatic_t	Breathing problems	-0.000462317	0.00394857	-0.00866458	0.96	1.566	1.82031	1.36674	0	1.56554	1.82126	1.36822	0	5.38496e-06	0.00276585	-0.00566038	0.96
mrisdp_597	cbcl_scr_syn_somatic_t	Breathing problems	-0.000646547	0.00177281	-0.00456311	0.72	1.5713	1.87916	1.28498	0	1.57066	1.87947	1.28639	0	-0.000194893	0.00109327	-0.00325636	0.72
mrisdp_598	cbcl_scr_syn_somatic_t	Breathing problems	0.00580431	0.0194078	-0.00373676	0.2	1.59473	1.86051	1.35738	0	1.60053	1.87377	1.36128	0	0.00329031	0.012805	-0.00247376	0.2
mrisdp_599	cbcl_scr_syn_somatic_t	Breathing problems	-0.000829391	0.00595353	-0.00959483	0.78	1.54712	1.85955	1.24056	0	1.54629	1.8624	1.23881	0	-0.000345961	0.00392023	-0.00692694	0.78
mrisdp_600	cbcl_scr_syn_somatic_t	Breathing problems	0.00753183	0.0230624	-0.0019791	0.22	1.54917	1.84786	1.32622	0	1.5567	1.85865	1.32778	0	0.00440109	0.0150446	-0.0011649	0.22
mrisdp_601	cbcl_scr_syn_somatic_t	Breathing problems	-0.00169629	0.00430133	-0.00891549	0.62	1.5863	1.95246	1.29635	0	1.5846	1.94678	1.29529	0	-0.000774691	0.00299895	-0.00574789	0.62
mrisdp_602	cbcl_scr_syn_somatic_t	Breathing problems	0.0123575	0.0260053	0.00254954	0.02	1.56826	1.88941	1.29877	0	1.58061	1.89767	1.31495	0	0.0069772	0.0180849	0.00142488	0.02
mrisdp_603	cbcl_scr_syn_somatic_t	Breathing problems	0.0138598	0.0326248	0.00266726	0.02	1.56564	1.82305	1.23171	0	1.5795	1.82961	1.24665	0	0.00823195	0.0199909	0.00163727	0.02
mrisdp_604	cbcl_scr_syn_somatic_t	Breathing problems	0.0138283	0.0331148	0.00137389	0	1.55479	1.92541	1.24567	0	1.56862	1.94215	1.25541	0	0.00783786	0.0215355	0.000852817	0
mrisdp_454	cbcl_scr_syn_thought_t	Breathing problems	0.00184176	0.0138152	-0.0101071	0.76	1.57464	1.86085	1.28952	0	1.57648	1.86702	1.29327	0	0.001229	0.00907166	-0.00659624	0.76
mrisdp_455	cbcl_scr_syn_thought_t	Breathing problems	0.00933645	0.0214232	0.000170914	0.06	1.55467	1.84225	1.2574	0	1.56401	1.8474	1.26008	0	0.00551766	0.0134053	9.59708e-05	0.06
mrisdp_456	cbcl_scr_syn_thought_t	Breathing problems	0.0123126	0.0293331	-0.000829441	0.1	1.57715	1.91951	1.32399	0	1.58946	1.93524	1.32479	0	0.00748786	0.0192337	-0.000544478	0.1
mrisdp_457	cbcl_scr_syn_thought_t	Breathing problems	0.00677173	0.0195383	-0.00167567	0.18	1.59252	1.92161	1.22425	0	1.59929	1.93645	1.22293	0	0.00355521	0.0121868	-0.00113339	0.18
mrisdp_458	cbcl_scr_syn_thought_t	Breathing problems	0.00202401	0.00930663	-0.00219477	0.5	1.57622	1.82982	1.22064	0	1.57824	1.83243	1.22662	0	0.00096791	0.00633891	-0.00150423	0.5
mrisdp_459	cbcl_scr_syn_thought_t	Breathing problems	0.0148897	0.031562	0.00350128	0	1.58539	1.87071	1.34701	0	1.60028	1.89974	1.36155	0	0.0092429	0.0173541	0.00220702	0
mrisdp_460	cbcl_scr_syn_thought_t	Breathing problems	0.0107345	0.0270957	-0.00148734	0.16	1.59251	1.89966	1.34547	0	1.60324	1.90802	1.365	0	0.00642238	0.0187818	-0.000939894	0.16
mrisdp_461	cbcl_scr_syn_thought_t	Breathing problems	0.00701415	0.0201794	-0.00342607	0.28	1.57053	1.79423	1.36023	0	1.57754	1.80147	1.36995	0	0.00398411	0.0127963	-0.00225161	0.28
mrisdp_462	cbcl_scr_syn_thought_t	Breathing problems	0.00623406	0.0185029	-0.00264119	0.18	1.63021	1.90523	1.38132	0	1.63645	1.90984	1.38834	0	0.00301544	0.010913	-0.00161192	0.18
mrisdp_463	cbcl_scr_syn_thought_t	Breathing problems	0.00217304	0.0101257	-0.00563704	0.54	1.59381	1.82875	1.28984	0	1.59598	1.83042	1.29577	0	0.00125679	0.00639759	-0.00363876	0.54
mrisdp_464	cbcl_scr_syn_thought_t	Breathing problems	-0.000679638	0.00298039	-0.00656498	0.78	1.57805	1.84511	1.31791	0	1.57737	1.84361	1.31579	0	-0.000254273	0.00190752	-0.00426184	0.78
mrisdp_465	cbcl_scr_syn_thought_t	Breathing problems	0.00336561	0.0139037	-0.00627846	0.42	1.58925	1.88648	1.31961	0	1.59262	1.88759	1.3201	0	0.00182062	0.00817502	-0.00352711	0.42
mrisdp_466	cbcl_scr_syn_thought_t	Breathing problems	0.00244197	0.0123587	-0.00696447	0.68	1.58817	1.92986	1.31719	0	1.59061	1.93067	1.32376	0	0.000963538	0.00743247	-0.0044259	0.68
mrisdp_467	cbcl_scr_syn_thought_t	Breathing problems	0.00286949	0.00993995	-0.0048125	0.36	1.59666	1.90059	1.32086	0	1.59953	1.90086	1.32531	0	0.00152512	0.00689512	-0.00320284	0.36
mrisdp_468	cbcl_scr_syn_thought_t	Breathing problems	0.00902806	0.023636	-0.00221689	0.22	1.61852	1.86973	1.29793	0	1.62754	1.87861	1.30243	0	0.00510363	0.0148137	-0.00134637	0.22
mrisdp_469	cbcl_scr_syn_thought_t	Breathing problems	0.016601	0.0369479	0.00228361	0.02	1.56651	1.87812	1.30655	0	1.58311	1.90073	1.32448	0	0.0106431	0.0232054	0.00156887	0.02
mrisdp_470	cbcl_scr_syn_thought_t	Breathing problems	0.0010053	0.00597362	-0.00446328	0.66	1.60664	1.89708	1.37579	0	1.60765	1.89969	1.37566	0	0.000305223	0.00384992	-0.00278882	0.66
mrisdp_471	cbcl_scr_syn_thought_t	Breathing problems	0.00946086	0.0340731	-0.00452489	0.26	1.55913	1.81573	1.2864	0	1.56859	1.83363	1.30885	0	0.00534734	0.0226288	-0.00321298	0.26
mrisdp_472	cbcl_scr_syn_thought_t	Breathing problems	0.00831546	0.0219251	-0.00224389	0.14	1.58403	1.8159	1.28004	0	1.59234	1.82525	1.28679	0	0.00451923	0.0145032	-0.00137048	0.14
mrisdp_473	cbcl_scr_syn_thought_t	Breathing problems	0.00398508	0.0150339	-0.00421494	0.36	1.56869	1.80846	1.29741	0	1.57268	1.808	1.29846	0	0.00234117	0.00987116	-0.00279824	0.36
mrisdp_474	cbcl_scr_syn_thought_t	Breathing problems	0.0055163	0.0195124	-0.00388783	0.32	1.58262	1.83536	1.29127	0	1.58814	1.83727	1.29852	0	0.0033677	0.0120523	-0.00236864	0.32
mrisdp_475	cbcl_scr_syn_thought_t	Breathing problems	0.00100055	0.00727651	-0.00486982	0.72	1.59456	1.86045	1.26626	0	1.59556	1.86071	1.26659	0	0.000284747	0.00467236	-0.00300409	0.72
mrisdp_476	cbcl_scr_syn_thought_t	Breathing problems	0.00609728	0.0178932	-0.00268909	0.32	1.57075	1.87955	1.33299	0	1.57685	1.88121	1.33379	0	0.00375795	0.0115973	-0.00200152	0.32
mrisdp_477	cbcl_scr_syn_thought_t	Breathing problems	0.0139361	0.0335843	2.76353e-05	0.06	1.59503	1.88563	1.33302	0	1.60896	1.89831	1.34896	0	0.00785109	0.0194548	1.63069e-05	0.06
mrisdp_478	cbcl_scr_syn_thought_t	Breathing problems	0.00169536	0.0165686	-0.0082268	0.92	1.59903	1.85934	1.35187	0	1.60073	1.85865	1.3496	0	0.000133144	0.0103982	-0.00538703	0.92
mrisdp_479	cbcl_scr_syn_thought_t	Breathing problems	0.00483184	0.0215612	-0.00499681	0.38	1.57854	1.92062	1.2902	0	1.58337	1.92369	1.28895	0	0.00251975	0.0136821	-0.00292338	0.38
mrisdp_480	cbcl_scr_syn_thought_t	Breathing problems	0.00171712	0.0104258	-0.0052842	0.58	1.59586	1.80935	1.26018	0	1.59758	1.81189	1.26209	0	0.000723672	0.00661717	-0.00344481	0.58
mrisdp_481	cbcl_scr_syn_thought_t	Breathing problems	0.0244583	0.0462724	0.00513664	0.02	1.57141	1.79431	1.26613	0	1.59587	1.81274	1.29072	0	0.0149046	0.0288975	0.00327469	0.02
mrisdp_482	cbcl_scr_syn_thought_t	Breathing problems	0.0096675	0.0224426	-0.00137489	0.14	1.58703	1.83498	1.28982	0	1.5967	1.85052	1.29454	0	0.00570645	0.0140027	-0.00105084	0.14
mrisdp_483	cbcl_scr_syn_thought_t	Breathing problems	0.00966079	0.0263545	0.000218526	0.04	1.56512	1.8461	1.27898	0	1.57478	1.85444	1.29898	0	0.00490744	0.0161152	0.000131384	0.04
mrisdp_484	cbcl_scr_syn_thought_t	Breathing problems	0.00105412	0.0097646	-0.00672154	0.88	1.58907	1.87847	1.32028	0	1.59012	1.88003	1.32075	0	0.000277441	0.00639958	-0.00438428	0.88
mrisdp_485	cbcl_scr_syn_thought_t	Breathing problems	0.00291993	0.0176983	-0.00677137	0.78	1.57522	1.81181	1.28488	0	1.57814	1.8147	1.29513	0	0.00149989	0.0129941	-0.0042106	0.78
mrisdp_486	cbcl_scr_syn_thought_t	Breathing problems	0.000378825	0.0085968	-0.00431427	0.92	1.59014	1.91006	1.33541	0	1.59052	1.90979	1.34157	0	0.000123417	0.00585708	-0.00295682	0.92
mrisdp_487	cbcl_scr_syn_thought_t	Breathing problems	0.0114681	0.028198	0.000771167	0.04	1.57693	1.84941	1.29497	0	1.5884	1.86758	1.31051	0	0.00654131	0.0185324	0.000441006	0.04
mrisdp_488	cbcl_scr_syn_thought_t	Breathing problems	0.00493024	0.0157022	-0.00223028	0.16	1.56421	1.81218	1.26671	0	1.56914	1.82419	1.27082	0	0.00269657	0.0102752	-0.00138557	0.16
mrisdp_489	cbcl_scr_syn_thought_t	Breathing problems	0.00746652	0.0194078	-0.00366898	0.12	1.57759	1.8935	1.27687	0	1.58506	1.8977	1.28757	0	0.0039068	0.0137578	-0.00222047	0.12
mrisdp_490	cbcl_scr_syn_thought_t	Breathing problems	0.00822277	0.0275114	-0.00433114	0.3	1.58633	1.87719	1.3121	0	1.59455	1.89534	1.32443	0	0.00489684	0.0158506	-0.00266444	0.3
mrisdp_491	cbcl_scr_syn_thought_t	Breathing problems	0.0113321	0.0265508	-0.000924949	0.08	1.60449	1.87152	1.3293	0	1.61582	1.88558	1.3344	0	0.006398	0.0166953	-0.000630467	0.08
mrisdp_492	cbcl_scr_syn_thought_t	Breathing problems	-0.00117536	0.0030614	-0.00825049	0.72	1.60015	1.93097	1.32816	0	1.59898	1.92822	1.33056	0	-0.000341986	0.00201267	-0.00587162	0.72
mrisdp_493	cbcl_scr_syn_thought_t	Breathing problems	-0.00194504	0.00211519	-0.0093138	0.5	1.61395	1.89201	1.32757	0	1.612	1.8892	1.32891	0	-0.000705117	0.00140468	-0.00573667	0.5
mrisdp_494	cbcl_scr_syn_thought_t	Breathing problems	0.00271189	0.0121647	-0.0044835	0.42	1.57806	1.86849	1.31527	0	1.58077	1.8687	1.31768	0	0.00126903	0.00789174	-0.00278808	0.42
mrisdp_495	cbcl_scr_syn_thought_t	Breathing problems	0.00110221	0.0116275	-0.00583687	0.88	1.56716	1.81108	1.28011	0	1.56827	1.81306	1.27959	0	0.000116325	0.00736649	-0.00356896	0.88
mrisdp_496	cbcl_scr_syn_thought_t	Breathing problems	0.00983784	0.0224473	-0.00294183	0.08	1.57355	1.83614	1.27413	0	1.58339	1.85116	1.28247	0	0.00575525	0.0156139	-0.00178231	0.08
mrisdp_497	cbcl_scr_syn_thought_t	Breathing problems	0.00267944	0.0115447	-0.00188602	0.32	1.57759	1.84046	1.3191	0	1.58027	1.84113	1.31886	0	0.00110672	0.00796601	-0.00121383	0.32
mrisdp_498	cbcl_scr_syn_thought_t	Breathing problems	0.00376407	0.0220226	-0.0152321	0.72	1.60123	1.89799	1.33793	0	1.60499	1.89769	1.34377	0	0.00230772	0.014306	-0.00989268	0.72
mrisdp_499	cbcl_scr_syn_thought_t	Breathing problems	0.0124792	0.0294702	-0.000930703	0.14	1.56615	1.87049	1.29449	0	1.57863	1.8848	1.30603	0	0.00753576	0.0201996	-0.000538078	0.14
mrisdp_500	cbcl_scr_syn_thought_t	Breathing problems	0.00943828	0.0283769	-0.00285212	0.26	1.56271	1.8532	1.27749	0	1.57214	1.87161	1.28616	0	0.00566449	0.0165495	-0.00170508	0.26
mrisdp_501	cbcl_scr_syn_thought_t	Breathing problems	0.00248755	0.01012	-0.0053701	0.46	1.57201	1.85286	1.31822	0	1.5745	1.85668	1.32048	0	0.00127441	0.00725603	-0.00315002	0.46
mrisdp_502	cbcl_scr_syn_thought_t	Breathing problems	0.00710084	0.0233059	-0.00460977	0.3	1.58087	1.84235	1.31286	0	1.58797	1.84834	1.3204	0	0.00462202	0.0138693	-0.002715	0.3
mrisdp_503	cbcl_scr_syn_thought_t	Breathing problems	0.000890702	0.0085523	-0.00560402	0.82	1.58934	1.86248	1.3482	0	1.59023	1.86484	1.35183	0	0.00031928	0.00592474	-0.00356395	0.82
mrisdp_504	cbcl_scr_syn_thought_t	Breathing problems	0.00863465	0.0222988	-7.22433e-05	0.06	1.58655	1.86357	1.2424	0	1.59518	1.87199	1.26301	0	0.00495246	0.0139599	-6.26112e-05	0.06
mrisdp_505	cbcl_scr_syn_thought_t	Breathing problems	0.00527976	0.0194396	-0.00126082	0.18	1.57806	1.8432	1.2925	0	1.58334	1.84348	1.30296	0	0.00230887	0.0135276	-0.000756831	0.18
mrisdp_506	cbcl_scr_syn_thought_t	Breathing problems	-0.000107033	0.0111253	-0.00851114	0.9	1.56709	1.80323	1.27561	0	1.56698	1.81284	1.27198	0	-0.000358182	0.0064838	-0.00555329	0.9
mrisdp_507	cbcl_scr_syn_thought_t	Breathing problems	0.00980465	0.0254306	-0.00378395	0.28	1.59159	1.81637	1.33651	0	1.60139	1.83161	1.34365	0	0.00555703	0.0159743	-0.00222114	0.28
mrisdp_508	cbcl_scr_syn_thought_t	Breathing problems	-0.000904936	0.00477185	-0.00732759	0.74	1.58883	1.82982	1.29504	0	1.58792	1.82931	1.29192	0	-0.000188923	0.00302595	-0.00474699	0.74
mrisdp_509	cbcl_scr_syn_thought_t	Breathing problems	-7.84742e-05	0.00604116	-0.00706142	1	1.61213	1.90156	1.28607	0	1.61205	1.90124	1.28507	0	4.42756e-05	0.00371903	-0.00404071	1
mrisdp_510	cbcl_scr_syn_thought_t	Breathing problems	0.00365847	0.0145722	-0.00642514	0.54	1.58122	1.83826	1.3238	0	1.58487	1.84249	1.32552	0	0.00204784	0.00902809	-0.0042012	0.54
mrisdp_511	cbcl_scr_syn_thought_t	Breathing problems	0.00576108	0.0199445	-0.00153529	0.3	1.5991	1.84367	1.33654	0	1.60486	1.84599	1.33851	0	0.00256652	0.0119241	-0.000917905	0.3
mrisdp_512	cbcl_scr_syn_thought_t	Breathing problems	0.00812879	0.0220287	-0.00104656	0.1	1.58582	1.88792	1.37007	0	1.59395	1.89071	1.37756	0	0.00496206	0.0124721	-0.000654391	0.1
mrisdp_513	cbcl_scr_syn_thought_t	Breathing problems	-0.000418748	0.00743261	-0.0076666	0.88	1.60991	1.86015	1.33853	0	1.6095	1.86249	1.33657	0	-0.000131291	0.00475832	-0.00498416	0.88
mrisdp_514	cbcl_scr_syn_thought_t	Breathing problems	0.00527004	0.0186907	-0.00377845	0.26	1.57858	1.86426	1.34997	0	1.58385	1.86915	1.35467	0	0.00226067	0.0115517	-0.00240908	0.26
mrisdp_515	cbcl_scr_syn_thought_t	Breathing problems	0.0011577	0.0185455	-0.0131446	0.96	1.59511	1.87152	1.25814	0	1.59626	1.87493	1.25175	0	0.000337475	0.0119398	-0.00795441	0.96
mrisdp_516	cbcl_scr_syn_thought_t	Breathing problems	0.0024431	0.012044	-0.00438256	0.64	1.56289	1.90011	1.27365	0	1.56533	1.898	1.27478	0	0.00124318	0.00820976	-0.00306197	0.64
mrisdp_517	cbcl_scr_syn_thought_t	Breathing problems	0.00221179	0.011586	-0.00597731	0.54	1.59665	1.8918	1.34892	0	1.59886	1.8942	1.35024	0	0.00146923	0.00724247	-0.00395962	0.54
mrisdp_518	cbcl_scr_syn_thought_t	Breathing problems	0.0112278	0.0251737	0.000491073	0.04	1.57778	1.82337	1.32049	0	1.58901	1.8295	1.33375	0	0.00735115	0.0151542	0.000383802	0.04
mrisdp_519	cbcl_scr_syn_thought_t	Breathing problems	-0.00293936	0.00786636	-0.0144201	0.54	1.61159	1.86019	1.35852	0	1.60865	1.85663	1.35373	0	-0.0018848	0.005264	-0.00937653	0.54
mrisdp_520	cbcl_scr_syn_thought_t	Breathing problems	0.00903174	0.0217357	-0.00106138	0.14	1.56989	1.83527	1.31071	0	1.57892	1.84336	1.32261	0	0.00478518	0.0146799	-0.000839629	0.14
mrisdp_521	cbcl_scr_syn_thought_t	Breathing problems	0.00534247	0.0164728	-0.0031391	0.24	1.58588	1.84688	1.33088	0	1.59123	1.85063	1.33591	0	0.00329858	0.0111242	-0.00200234	0.24
mrisdp_522	cbcl_scr_syn_thought_t	Breathing problems	0.00148177	0.0103669	-0.00321075	0.64	1.59998	1.87774	1.27824	0	1.60146	1.88366	1.27725	0	0.000369691	0.00594321	-0.00196999	0.64
mrisdp_523	cbcl_scr_syn_thought_t	Breathing problems	0.000663117	0.00780788	-0.00384921	0.9	1.59459	1.87603	1.28899	0	1.59525	1.88139	1.28885	0	4.47591e-05	0.00466158	-0.00264351	0.9
mrisdp_524	cbcl_scr_syn_thought_t	Breathing problems	0.00554394	0.0199714	-0.00295906	0.3	1.58507	1.91034	1.26504	0	1.59061	1.91392	1.26612	0	0.00255405	0.0127778	-0.00194114	0.3
mrisdp_525	cbcl_scr_syn_thought_t	Breathing problems	0.0014773	0.014842	-0.0121	0.74	1.59269	1.93438	1.29389	0	1.59417	1.93544	1.30132	0	0.00123741	0.0100879	-0.00786009	0.74
mrisdp_526	cbcl_scr_syn_thought_t	Breathing problems	0.00630528	0.0206097	-0.00440317	0.28	1.60389	1.8643	1.28578	0	1.61019	1.8775	1.29022	0	0.00327889	0.0129139	-0.00262706	0.28
mrisdp_527	cbcl_scr_syn_thought_t	Breathing problems	0.000105737	0.00480349	-0.00423782	0.9	1.5924	1.88769	1.33965	0	1.59251	1.88782	1.33931	0	6.65776e-05	0.00305538	-0.00266383	0.9
mrisdp_528	cbcl_scr_syn_thought_t	Breathing problems	0.00142258	0.014191	-0.0124981	0.76	1.59774	1.8839	1.35567	0	1.59916	1.88509	1.35413	0	0.00126524	0.00898237	-0.0075676	0.76
mrisdp_529	cbcl_scr_syn_thought_t	Breathing problems	0.00158484	0.0108351	-0.00664975	0.86	1.5701	1.85591	1.2691	0	1.57169	1.86005	1.2692	0	0.000611808	0.00738461	-0.00396477	0.86
mrisdp_530	cbcl_scr_syn_thought_t	Breathing problems	0.000942595	0.00668821	-0.0042389	0.66	1.59196	1.85472	1.32765	0	1.5929	1.85648	1.32397	0	0.00053938	0.00413487	-0.00271659	0.66
mrisdp_531	cbcl_scr_syn_thought_t	Breathing problems	0.00614064	0.018297	-0.00382369	0.26	1.57984	1.88608	1.27416	0	1.58598	1.88944	1.27887	0	0.00330122	0.0118586	-0.00231718	0.26
mrisdp_532	cbcl_scr_syn_thought_t	Breathing problems	0.00585659	0.0189055	-0.00230989	0.22	1.57769	1.84431	1.25332	0	1.58355	1.84644	1.26285	0	0.00289113	0.0123895	-0.00142761	0.22
mrisdp_533	cbcl_scr_syn_thought_t	Breathing problems	0.0107027	0.027697	-0.000747564	0.06	1.57388	1.85944	1.27415	0	1.58458	1.8673	1.28503	0	0.00588192	0.0168046	-0.000550765	0.06
mrisdp_534	cbcl_scr_syn_thought_t	Breathing problems	0.00583284	0.0215321	-0.00641923	0.32	1.58633	1.9041	1.29866	0	1.59216	1.91171	1.29838	0	0.00307717	0.0141619	-0.00411748	0.32
mrisdp_535	cbcl_scr_syn_thought_t	Breathing problems	0.00782427	0.0225395	-0.00256662	0.1	1.56138	1.80759	1.32218	0	1.56921	1.81601	1.3296	0	0.00447356	0.0140359	-0.00165155	0.1
mrisdp_536	cbcl_scr_syn_thought_t	Breathing problems	0.00377728	0.0136051	-0.00335275	0.38	1.57706	1.88409	1.29537	0	1.58084	1.89123	1.29865	0	0.00193432	0.00922575	-0.00237739	0.38
mrisdp_537	cbcl_scr_syn_thought_t	Breathing problems	0.000234941	0.00435961	-0.00226477	0.94	1.57172	1.83473	1.32153	0	1.57195	1.83459	1.3234	0	2.6387e-05	0.00274441	-0.00155327	0.94
mrisdp_538	cbcl_scr_syn_thought_t	Breathing problems	0.00386375	0.0139305	-0.00265356	0.28	1.62629	1.92798	1.29299	0	1.63015	1.93009	1.29141	0	0.0014451	0.00994391	-0.00149452	0.28
mrisdp_539	cbcl_scr_syn_thought_t	Breathing problems	0.000969711	0.00903834	-0.00352568	0.8	1.57895	1.84308	1.27595	0	1.57992	1.84258	1.27919	0	0.00017237	0.00543282	-0.00253003	0.8
mrisdp_540	cbcl_scr_syn_thought_t	Breathing problems	-0.000481722	0.00548618	-0.00640285	0.82	1.58763	1.89706	1.25866	0	1.58714	1.8985	1.25528	0	-0.000188455	0.00353255	-0.00436333	0.82
mrisdp_541	cbcl_scr_syn_thought_t	Breathing problems	0.000649522	0.00879941	-0.00429553	0.8	1.60895	1.84655	1.33635	0	1.6096	1.84774	1.33895	0	0.000118431	0.00521842	-0.00292731	0.8
mrisdp_542	cbcl_scr_syn_thought_t	Breathing problems	0.0104263	0.0280196	-0.00173806	0.16	1.58438	1.8168	1.3553	0	1.5948	1.82144	1.36367	0	0.00549441	0.0181978	-0.00125455	0.16
mrisdp_543	cbcl_scr_syn_thought_t	Breathing problems	0.0309724	0.0529357	0.0125946	0	1.56102	1.8343	1.27818	0	1.592	1.86992	1.30638	0	0.0194992	0.0321496	0.00783558	0
mrisdp_544	cbcl_scr_syn_thought_t	Breathing problems	0.00613117	0.0164958	-0.000304562	0.12	1.58816	1.82116	1.3435	0	1.59429	1.82823	1.35232	0	0.00342515	0.00991655	-0.000202114	0.12
mrisdp_545	cbcl_scr_syn_thought_t	Breathing problems	0.0136083	0.0312093	0.000286052	0.06	1.60593	1.88023	1.32625	0	1.61954	1.89345	1.33941	0	0.00819227	0.0206346	0.000153489	0.06
mrisdp_546	cbcl_scr_syn_thought_t	Breathing problems	0.014236	0.0377332	-0.0028107	0.12	1.57256	1.80918	1.27668	0	1.5868	1.82402	1.29945	0	0.00810022	0.0237463	-0.00181082	0.12
mrisdp_547	cbcl_scr_syn_thought_t	Breathing problems	0.00752332	0.0207724	-0.00223047	0.18	1.57745	1.91329	1.25283	0	1.58497	1.91945	1.25963	0	0.00421533	0.0125161	-0.00133505	0.18
mrisdp_548	cbcl_scr_syn_thought_t	Breathing problems	0.00684615	0.0198127	-0.00315586	0.16	1.59517	1.82272	1.31747	0	1.60202	1.82856	1.32247	0	0.00411977	0.0132409	-0.0019707	0.16
mrisdp_549	cbcl_scr_syn_thought_t	Breathing problems	0.0016731	0.009311	-0.00342393	0.6	1.59989	1.89765	1.3662	0	1.60157	1.89951	1.36968	0	0.000722855	0.00593801	-0.00210326	0.6
mrisdp_550	cbcl_scr_syn_thought_t	Breathing problems	0.00735748	0.0200627	-2.41765e-05	0.06	1.6269	1.97147	1.2768	0	1.63426	1.98077	1.28388	0	0.00396057	0.0116916	8.86285e-06	0.06
mrisdp_551	cbcl_scr_syn_thought_t	Breathing problems	0.017418	0.049012	-0.00514331	0.12	1.60142	1.90437	1.35985	0	1.61884	1.92062	1.36242	0	0.00955863	0.0310448	-0.00312422	0.12
mrisdp_552	cbcl_scr_syn_thought_t	Breathing problems	0.0101296	0.0277316	-0.0052478	0.22	1.58589	1.84879	1.29571	0	1.59602	1.84739	1.30137	0	0.00606389	0.0188665	-0.00306254	0.22
mrisdp_553	cbcl_scr_syn_thought_t	Breathing problems	0.00895147	0.0235559	-0.0011469	0.12	1.59	1.88996	1.34013	0	1.59896	1.9005	1.34875	0	0.00447046	0.0146971	-0.000723639	0.12
mrisdp_554	cbcl_scr_syn_thought_t	Breathing problems	0.00693621	0.0220129	-0.00270167	0.2	1.58325	1.8704	1.339	0	1.59018	1.87685	1.34052	0	0.00367784	0.0142356	-0.0018117	0.2
mrisdp_555	cbcl_scr_syn_thought_t	Breathing problems	0.0206485	0.0438409	0.000486102	0.04	1.57619	1.85023	1.29879	0	1.59683	1.87558	1.31685	0	0.0131195	0.0267964	0.000370712	0.04
mrisdp_556	cbcl_scr_syn_thought_t	Breathing problems	0.01879	0.0421899	-0.00534224	0.12	1.56686	1.80797	1.30638	0	1.58565	1.83103	1.32728	0	0.0126398	0.0263742	-0.00380886	0.12
mrisdp_557	cbcl_scr_syn_thought_t	Breathing problems	0.0081833	0.0237936	-0.00433177	0.18	1.54919	1.80592	1.24998	0	1.55737	1.81965	1.2518	0	0.00485957	0.0144755	-0.00269562	0.18
mrisdp_558	cbcl_scr_syn_thought_t	Breathing problems	0.00114302	0.00784377	-0.00495918	0.6	1.61267	1.86534	1.3612	0	1.61382	1.86465	1.36003	0	0.00047795	0.00505358	-0.00312773	0.6
mrisdp_559	cbcl_scr_syn_thought_t	Breathing problems	0.00377366	0.0151515	-0.00651345	0.52	1.57695	1.81818	1.25874	0	1.58073	1.81965	1.26316	0	0.00176462	0.0102331	-0.0037554	0.52
mrisdp_560	cbcl_scr_syn_thought_t	Breathing problems	0.0010591	0.014806	-0.00796043	0.98	1.58899	1.89853	1.26593	0	1.59005	1.90774	1.27538	0	3.57396e-05	0.00960864	-0.00531933	0.98
mrisdp_561	cbcl_scr_syn_thought_t	Breathing problems	0.00502465	0.0184836	-0.00254932	0.32	1.57841	1.87948	1.27605	0	1.58343	1.88487	1.2771	0	0.0027186	0.0107312	-0.00190589	0.32
mrisdp_562	cbcl_scr_syn_thought_t	Breathing problems	0.00322866	0.013617	-0.00311095	0.46	1.59354	1.87759	1.3089	0	1.59677	1.88277	1.30913	0	0.00161764	0.00815346	-0.00208117	0.46
mrisdp_563	cbcl_scr_syn_thought_t	Breathing problems	0.00175846	0.0094888	-0.00331919	0.64	1.56802	1.82042	1.24232	0	1.56978	1.82545	1.24498	0	0.000690357	0.0063318	-0.00237356	0.64
mrisdp_564	cbcl_scr_syn_thought_t	Breathing problems	0.00988709	0.0292829	-0.0083104	0.28	1.60036	1.87374	1.31425	0	1.61025	1.89076	1.33373	0	0.005416	0.0180289	-0.00544547	0.28
mrisdp_565	cbcl_scr_syn_thought_t	Breathing problems	0.0147659	0.0343378	0.00134777	0	1.57403	1.83691	1.23246	0	1.5888	1.85402	1.24881	0	0.00839486	0.0214436	0.00085268	0
mrisdp_566	cbcl_scr_syn_thought_t	Breathing problems	-0.00283217	0.00355955	-0.0109282	0.42	1.56918	1.82288	1.30335	0	1.56635	1.8179	1.29872	0	-0.00154258	0.00203082	-0.00750322	0.42
mrisdp_567	cbcl_scr_syn_thought_t	Breathing problems	2.63644e-05	0.00306152	-0.00266013	0.98	1.60832	1.916	1.33772	0	1.60835	1.91554	1.33848	0	9.04815e-07	0.00183523	-0.00166313	0.98
mrisdp_568	cbcl_scr_syn_thought_t	Breathing problems	-5.46943e-05	0.00294477	-0.00495232	0.82	1.57354	1.86196	1.24512	0	1.57348	1.86192	1.24215	0	0.000106761	0.00200173	-0.00330368	0.82
mrisdp_569	cbcl_scr_syn_thought_t	Breathing problems	0.000345308	0.0061527	-0.00529499	0.98	1.55242	1.83755	1.30718	0	1.55276	1.83553	1.30758	0	-7.04187e-06	0.00389104	-0.00346988	0.98
mrisdp_570	cbcl_scr_syn_thought_t	Breathing problems	0.00111277	0.00850916	-0.00807395	0.88	1.58441	1.87959	1.28742	0	1.58552	1.88086	1.28893	0	0.000296481	0.00577032	-0.00506045	0.88
mrisdp_571	cbcl_scr_syn_thought_t	Breathing problems	0.000255693	0.00489465	-0.00422319	0.94	1.59519	1.85801	1.29135	0	1.59544	1.86027	1.29346	0	4.02278e-05	0.00355573	-0.00254316	0.94
mrisdp_572	cbcl_scr_syn_thought_t	Breathing problems	0.00716056	0.0196181	-0.00221404	0.26	1.59233	1.92516	1.28957	0	1.59949	1.92944	1.3	0	0.004429	0.0135436	-0.00146248	0.26
mrisdp_573	cbcl_scr_syn_thought_t	Breathing problems	0.00936551	0.027507	-0.000525284	0.08	1.55725	1.78039	1.34278	0	1.56662	1.78738	1.34927	0	0.00513735	0.0168401	-0.000306637	0.08
mrisdp_574	cbcl_scr_syn_thought_t	Breathing problems	0.00321003	0.0126476	-0.00363253	0.4	1.61348	1.85858	1.38121	0	1.61669	1.86033	1.38266	0	0.00172399	0.00866375	-0.00225464	0.4
mrisdp_575	cbcl_scr_syn_thought_t	Breathing problems	0.00474831	0.0188064	-0.00671683	0.38	1.59676	1.86003	1.31179	0	1.60151	1.86054	1.31885	0	0.00266559	0.0118563	-0.00420441	0.38
mrisdp_576	cbcl_scr_syn_thought_t	Breathing problems	0.00400148	0.0151048	-0.00463183	0.32	1.56303	1.82603	1.32765	0	1.56703	1.82716	1.33036	0	0.00195603	0.00931499	-0.0028443	0.32
mrisdp_577	cbcl_scr_syn_thought_t	Breathing problems	0.00568865	0.0201272	-0.00450312	0.32	1.59234	1.83827	1.326	0	1.59803	1.84198	1.33171	0	0.00328459	0.013596	-0.00293789	0.32
mrisdp_578	cbcl_scr_syn_thought_t	Breathing problems	-0.000102082	0.00640845	-0.00699927	0.96	1.60118	1.88331	1.23082	0	1.60108	1.88695	1.22697	0	-1.93873e-05	0.00403751	-0.00440465	0.96
mrisdp_579	cbcl_scr_syn_thought_t	Breathing problems	0.0081872	0.0239622	-0.00460045	0.24	1.56427	1.88292	1.26445	0	1.57246	1.88873	1.27275	0	0.00537186	0.0150528	-0.00318362	0.24
mrisdp_580	cbcl_scr_syn_thought_t	Breathing problems	0.00364626	0.0112161	-0.00354828	0.28	1.55784	1.84775	1.26703	0	1.56149	1.85538	1.27445	0	0.00243452	0.00741053	-0.00234023	0.28
mrisdp_581	cbcl_scr_syn_thought_t	Breathing problems	0.0108782	0.0261164	0.000444177	0.04	1.57659	1.8798	1.28211	0	1.58747	1.89445	1.28613	0	0.0060451	0.0156895	0.000309078	0.04
mrisdp_582	cbcl_scr_syn_thought_t	Breathing problems	-0.000608365	0.00624579	-0.00788819	0.88	1.5663	1.82461	1.28289	0	1.56569	1.82112	1.28303	0	-0.000180625	0.00390329	-0.00492305	0.88
mrisdp_583	cbcl_scr_syn_thought_t	Breathing problems	-0.000691239	0.00808064	-0.0104965	0.8	1.58558	1.86401	1.28067	0	1.58489	1.86003	1.28056	0	-0.000367276	0.00517294	-0.00670073	0.8
mrisdp_584	cbcl_scr_syn_thought_t	Breathing problems	0.0029826	0.0119451	-0.00311716	0.46	1.60283	1.84288	1.34227	0	1.60581	1.84643	1.34765	0	0.00171267	0.00820323	-0.00189673	0.46
mrisdp_585	cbcl_scr_syn_thought_t	Breathing problems	0.00169152	0.0105169	-0.0052442	0.54	1.58354	1.9382	1.30573	0	1.58523	1.94362	1.30528	0	0.000683236	0.00656546	-0.00357258	0.54
mrisdp_586	cbcl_scr_syn_thought_t	Breathing problems	0.0107387	0.0276802	-0.00202865	0.1	1.56123	1.82673	1.30416	0	1.57196	1.84264	1.31645	0	0.00555797	0.0167827	-0.00120005	0.1
mrisdp_587	cbcl_scr_syn_thought_t	Breathing problems	0.000216391	0.00729698	-0.00909696	0.86	1.59661	1.85801	1.30949	0	1.59683	1.86045	1.31177	0	0.000187558	0.00482373	-0.00587904	0.86
mrisdp_588	cbcl_scr_syn_thought_t	Breathing problems	0.00593556	0.0192151	-0.00575832	0.38	1.58998	1.89523	1.31499	0	1.59592	1.90073	1.32716	0	0.00329105	0.0121449	-0.00355919	0.38
mrisdp_589	cbcl_scr_syn_thought_t	Breathing problems	0.000782203	0.00755383	-0.00468164	0.82	1.60623	1.86557	1.38275	0	1.60701	1.86723	1.38459	0	0.000323601	0.0047647	-0.00276235	0.82
mrisdp_590	cbcl_scr_syn_thought_t	Breathing problems	0.0145643	0.0321397	0.0023009	0.04	1.58481	1.9129	1.3156	0	1.59937	1.92488	1.32406	0	0.00912571	0.0213217	0.00151474	0.04
mrisdp_591	cbcl_scr_syn_thought_t	Breathing problems	0.00776238	0.0239929	-0.00562105	0.24	1.61422	1.89838	1.38672	0	1.62198	1.91178	1.39523	0	0.00457219	0.0156277	-0.00355828	0.24
mrisdp_592	cbcl_scr_syn_thought_t	Breathing problems	0.0114929	0.0274592	-0.000268622	0.08	1.55597	1.81869	1.34568	0	1.56747	1.8272	1.35892	0	0.00636378	0.0177925	-0.000175756	0.08
mrisdp_593	cbcl_scr_syn_thought_t	Breathing problems	0.000654236	0.00824381	-0.00599857	0.86	1.59669	1.90912	1.34537	0	1.59734	1.9106	1.34904	0	0.000200466	0.00558006	-0.0038215	0.86
mrisdp_594	cbcl_scr_syn_thought_t	Breathing problems	0.00194938	0.0167024	-0.0107887	0.8	1.60805	1.9329	1.31707	0	1.61	1.94329	1.31593	0	0.000602439	0.00989047	-0.00677709	0.8
mrisdp_595	cbcl_scr_syn_thought_t	Breathing problems	-0.000124698	0.00978065	-0.00963922	0.98	1.5898	1.8917	1.2948	0	1.58967	1.89668	1.29565	0	2.2516e-05	0.00593074	-0.00623063	0.98
mrisdp_596	cbcl_scr_syn_thought_t	Breathing problems	0.000881392	0.00716957	-0.00359937	0.82	1.58632	1.92854	1.32437	0	1.5872	1.92858	1.32586	0	0.000198667	0.0048592	-0.0024799	0.82
mrisdp_597	cbcl_scr_syn_thought_t	Breathing problems	6.31933e-05	0.00466444	-0.00350556	0.92	1.59292	1.91056	1.38077	0	1.59298	1.91081	1.38234	0	-1.91365e-05	0.00294238	-0.00228944	0.92
mrisdp_598	cbcl_scr_syn_thought_t	Breathing problems	0.00900921	0.0259632	-1.41032e-05	0.06	1.57907	1.83749	1.28432	0	1.58808	1.84597	1.29454	0	0.0049101	0.0174846	-1.28102e-05	0.06
mrisdp_599	cbcl_scr_syn_thought_t	Breathing problems	-0.00153535	0.0181618	-0.0206371	0.82	1.61124	1.89367	1.32753	0	1.6097	1.8941	1.3252	0	-0.00154066	0.0101808	-0.0124987	0.82
mrisdp_600	cbcl_scr_syn_thought_t	Breathing problems	0.0155261	0.0362931	0.00224674	0.04	1.58086	1.90962	1.253	0	1.59639	1.91938	1.26675	0	0.00909101	0.0241655	0.00131833	0.04
mrisdp_601	cbcl_scr_syn_thought_t	Breathing problems	1.60975e-05	0.0049661	-0.00400625	0.94	1.58159	1.84876	1.3537	0	1.5816	1.85028	1.35279	0	4.76959e-05	0.00341392	-0.00250887	0.94
mrisdp_602	cbcl_scr_syn_thought_t	Breathing problems	0.0266168	0.0513633	0.00767974	0	1.58268	1.87578	1.26532	0	1.6093	1.91127	1.30921	0	0.015917	0.0318939	0.00514139	0
mrisdp_603	cbcl_scr_syn_thought_t	Breathing problems	0.0246607	0.0489037	0.00729998	0	1.56395	1.88337	1.31157	0	1.58861	1.91401	1.32648	0	0.015339	0.0323237	0.00442222	0
mrisdp_604	cbcl_scr_syn_thought_t	Breathing problems	0.0235489	0.0426223	0.00596307	0	1.56485	1.79351	1.34167	0	1.5884	1.8212	1.36619	0	0.0140178	0.0278175	0.00367955	0
mrisdp_454	cbcl_scr_syn_totprob_t	Breathing problems	7.97013e-05	0.0288358	-0.0256229	0.98	2.68961	3.0746	2.2928	0	2.68969	3.06829	2.27839	0	-3.74499e-05	0.0115758	-0.00952669	0.98
mrisdp_455	cbcl_scr_syn_totprob_t	Breathing problems	0.0241925	0.0491982	0.00111344	0.06	2.63823	3.13623	2.23243	0	2.66242	3.15918	2.24482	0	0.00886515	0.0194626	0.000500622	0.06
mrisdp_456	cbcl_scr_syn_totprob_t	Breathing problems	0.0244602	0.0570982	-0.00533773	0.08	2.67482	3.07521	2.28302	0	2.69928	3.1132	2.30076	0	0.00875163	0.0223587	-0.00191355	0.08
mrisdp_457	cbcl_scr_syn_totprob_t	Breathing problems	0.0268764	0.057905	0.00226829	0.02	2.67584	3.14043	2.22741	0	2.70272	3.15717	2.24113	0	0.00865635	0.0222737	0.000878589	0.02
mrisdp_458	cbcl_scr_syn_totprob_t	Breathing problems	0.0128641	0.032944	-0.00645691	0.14	2.66172	3.10719	2.10449	0	2.67458	3.11153	2.12131	0	0.00394939	0.0134866	-0.00243451	0.14
mrisdp_459	cbcl_scr_syn_totprob_t	Breathing problems	0.039325	0.0798579	0.00703712	0.02	2.66147	3.0921	2.19332	0	2.7008	3.13837	2.26873	0	0.0143925	0.0296743	0.00259585	0.02
mrisdp_460	cbcl_scr_syn_totprob_t	Breathing problems	0.0310481	0.0788839	-0.0076044	0.18	2.63956	3.114	2.21405	0	2.6706	3.11986	2.24318	0	0.01098	0.0284208	-0.00261335	0.18
mrisdp_461	cbcl_scr_syn_totprob_t	Breathing problems	0.0173058	0.0489241	-0.0094575	0.2	2.72073	3.18175	2.35103	0	2.73803	3.19701	2.36598	0	0.00630356	0.0188749	-0.00363936	0.2
mrisdp_462	cbcl_scr_syn_totprob_t	Breathing problems	0.012473	0.0363409	-0.0127891	0.24	2.7408	3.17788	2.38193	0	2.75328	3.19576	2.39657	0	0.0040645	0.0129137	-0.00493105	0.24
mrisdp_463	cbcl_scr_syn_totprob_t	Breathing problems	0.00357437	0.0164577	-0.00707484	0.64	2.71455	3.12469	2.3202	0	2.71812	3.12033	2.31747	0	0.000968275	0.00615878	-0.00272668	0.64
mrisdp_464	cbcl_scr_syn_totprob_t	Breathing problems	-0.00240225	0.0173927	-0.0210843	0.78	2.72455	3.04565	2.33548	0	2.72214	3.03728	2.32991	0	-0.000839836	0.00632742	-0.00725286	0.78
mrisdp_465	cbcl_scr_syn_totprob_t	Breathing problems	0.0149088	0.0389648	-3.84068e-06	0.06	2.6544	3.05736	2.17893	0	2.66931	3.06713	2.19458	0	0.00435923	0.0162959	5.26644e-06	0.06
mrisdp_466	cbcl_scr_syn_totprob_t	Breathing problems	0.00457264	0.0316427	-0.0156596	0.72	2.70472	3.20722	2.27425	0	2.70929	3.21032	2.27122	0	0.00112625	0.0129768	-0.00577675	0.72
mrisdp_467	cbcl_scr_syn_totprob_t	Breathing problems	0.00937827	0.034123	-0.0126081	0.32	2.6885	3.18667	2.25311	0	2.69788	3.19652	2.27527	0	0.00336694	0.0126324	-0.00457489	0.32
mrisdp_468	cbcl_scr_syn_totprob_t	Breathing problems	0.0216999	0.0588369	-0.0115031	0.22	2.68146	3.14821	2.16384	0	2.70316	3.16174	2.20829	0	0.00803769	0.0212893	-0.00389107	0.22
mrisdp_469	cbcl_scr_syn_totprob_t	Breathing problems	0.0451551	0.10217	0.000803099	0.06	2.70284	3.13047	2.25691	0	2.74799	3.16992	2.30478	0	0.0159424	0.0376296	0.000285041	0.06
mrisdp_470	cbcl_scr_syn_totprob_t	Breathing problems	0.00699077	0.0271567	-0.00931387	0.52	2.70661	3.24205	2.20114	0	2.7136	3.24052	2.20213	0	0.00212253	0.0110197	-0.00362434	0.52
mrisdp_471	cbcl_scr_syn_totprob_t	Breathing problems	0.0276037	0.0669393	-0.00814657	0.22	2.6543	3.12681	2.22691	0	2.6819	3.1631	2.24879	0	0.00918251	0.0246906	-0.00350269	0.22
mrisdp_472	cbcl_scr_syn_totprob_t	Breathing problems	0.0274685	0.0626751	-0.00836702	0.2	2.69992	3.1684	2.21657	0	2.72739	3.18261	2.24212	0	0.00946619	0.0234521	-0.00326497	0.2
mrisdp_473	cbcl_scr_syn_totprob_t	Breathing problems	0.0070898	0.0331535	-0.0121893	0.44	2.69613	3.09417	2.24395	0	2.70322	3.11736	2.24337	0	0.00183327	0.012411	-0.00452514	0.44
mrisdp_474	cbcl_scr_syn_totprob_t	Breathing problems	0.013067	0.0412716	-0.0116297	0.28	2.70632	3.16198	2.23654	0	2.71938	3.18573	2.25245	0	0.00398484	0.0158143	-0.00402986	0.28
mrisdp_475	cbcl_scr_syn_totprob_t	Breathing problems	0.00958498	0.0341814	-0.00447188	0.24	2.68588	3.1154	2.26982	0	2.69547	3.11986	2.28845	0	0.00261642	0.0141078	-0.00162954	0.24
mrisdp_476	cbcl_scr_syn_totprob_t	Breathing problems	0.00898804	0.0259371	-0.00837254	0.32	2.68843	3.10814	2.2635	0	2.69742	3.12178	2.28472	0	0.00313194	0.0100647	-0.00314617	0.32
mrisdp_477	cbcl_scr_syn_totprob_t	Breathing problems	0.0241252	0.0589673	-0.00434534	0.1	2.68354	3.16662	2.21581	0	2.70767	3.18239	2.24283	0	0.00885416	0.0217502	-0.00151458	0.1
mrisdp_478	cbcl_scr_syn_totprob_t	Breathing problems	0.00369174	0.0370298	-0.0251799	0.92	2.68254	3.1309	2.28172	0	2.68623	3.14481	2.2863	0	0.000302205	0.0141853	-0.0097322	0.92
mrisdp_479	cbcl_scr_syn_totprob_t	Breathing problems	0.0102473	0.0423972	-0.02764	0.46	2.69327	3.17742	2.24381	0	2.70352	3.1839	2.25589	0	0.00303326	0.0154704	-0.0104349	0.46
mrisdp_480	cbcl_scr_syn_totprob_t	Breathing problems	0.00943478	0.0340025	-0.00957355	0.34	2.64566	3.08939	2.20329	0	2.6551	3.09054	2.21827	0	0.00276402	0.0134639	-0.00363231	0.34
mrisdp_481	cbcl_scr_syn_totprob_t	Breathing problems	0.0511426	0.0908932	0.0157535	0	2.60734	3.06418	2.26651	0	2.65848	3.12383	2.29962	0	0.0189664	0.0367161	0.00603686	0
mrisdp_482	cbcl_scr_syn_totprob_t	Breathing problems	0.0248248	0.0679896	0.00242946	0.04	2.67226	3.15343	2.27319	0	2.69708	3.18545	2.29272	0	0.00842411	0.0244589	0.00082865	0.04
mrisdp_483	cbcl_scr_syn_totprob_t	Breathing problems	0.023463	0.0453405	0.00317003	0	2.6495	3.13997	2.27633	0	2.67296	3.16923	2.30447	0	0.00807929	0.0168009	0.00124805	0
mrisdp_484	cbcl_scr_syn_totprob_t	Breathing problems	0.0029655	0.0273998	-0.022451	0.74	2.74949	3.25113	2.29512	0	2.75246	3.2635	2.29917	0	0.00126137	0.00953578	-0.00866225	0.74
mrisdp_485	cbcl_scr_syn_totprob_t	Breathing problems	0.00914756	0.0364235	-0.0154519	0.56	2.70371	3.18184	2.21688	0	2.71286	3.18765	2.24142	0	0.00330148	0.014962	-0.00622885	0.56
mrisdp_486	cbcl_scr_syn_totprob_t	Breathing problems	0.00927962	0.0320142	-0.00425142	0.24	2.71307	3.21859	2.19604	0	2.72235	3.22796	2.20649	0	0.002944	0.0117317	-0.00155035	0.24
mrisdp_487	cbcl_scr_syn_totprob_t	Breathing problems	0.042941	0.0849446	0.0125031	0	2.67777	3.03557	2.18569	0	2.72071	3.07514	2.2158	0	0.0153511	0.0315881	0.00498837	0
mrisdp_488	cbcl_scr_syn_totprob_t	Breathing problems	0.0160478	0.0408584	-0.00125001	0.1	2.67206	3.06977	2.21772	0	2.68811	3.09395	2.23852	0	0.005593	0.0153299	-0.000474175	0.1
mrisdp_489	cbcl_scr_syn_totprob_t	Breathing problems	0.0214331	0.0503028	-0.00409283	0.12	2.66253	3.06971	2.26611	0	2.68396	3.09038	2.28871	0	0.00797085	0.0179745	-0.00143137	0.12
mrisdp_490	cbcl_scr_syn_totprob_t	Breathing problems	0.0177269	0.053446	-0.0187764	0.28	2.69309	3.15139	2.23095	0	2.71082	3.17425	2.24651	0	0.00672387	0.0186425	-0.00697975	0.28
mrisdp_491	cbcl_scr_syn_totprob_t	Breathing problems	0.0271442	0.0656294	-0.00502109	0.12	2.69414	3.07746	2.28271	0	2.72128	3.10447	2.30961	0	0.00880012	0.023363	-0.00173686	0.12
mrisdp_492	cbcl_scr_syn_totprob_t	Breathing problems	-0.00476484	0.00743256	-0.0206806	0.48	2.75357	3.12395	2.38151	0	2.7488	3.12241	2.37022	0	-0.00122555	0.00264433	-0.00764951	0.48
mrisdp_493	cbcl_scr_syn_totprob_t	Breathing problems	-0.00680816	0.00312789	-0.0219202	0.26	2.71872	3.17541	2.18607	0	2.71191	3.16964	2.1778	0	-0.00238447	0.00118929	-0.00850774	0.26
mrisdp_494	cbcl_scr_syn_totprob_t	Breathing problems	0.0116322	0.0326139	-0.00955115	0.32	2.66766	3.11267	2.14928	0	2.67929	3.13559	2.1566	0	0.0043096	0.0127508	-0.0034687	0.32
mrisdp_495	cbcl_scr_syn_totprob_t	Breathing problems	0.00238855	0.0186712	-0.0083892	0.88	2.72435	3.16033	2.27234	0	2.72674	3.15804	2.27632	0	0.000436492	0.00739685	-0.00308165	0.88
mrisdp_496	cbcl_scr_syn_totprob_t	Breathing problems	0.0244715	0.0580283	-0.00983762	0.2	2.67791	3.08363	2.18004	0	2.70238	3.09793	2.20388	0	0.00864777	0.0200293	-0.00361397	0.2
mrisdp_497	cbcl_scr_syn_totprob_t	Breathing problems	0.0116988	0.0306848	-0.00797841	0.22	2.69142	3.13519	2.29118	0	2.70312	3.14611	2.31793	0	0.0041109	0.01188	-0.00305386	0.22
mrisdp_498	cbcl_scr_syn_totprob_t	Breathing problems	0.00879422	0.0478028	-0.0299218	0.62	2.63137	3.15181	2.13435	0	2.64016	3.15454	2.14415	0	0.00311116	0.017386	-0.0110933	0.62
mrisdp_499	cbcl_scr_syn_totprob_t	Breathing problems	0.0236254	0.0458795	0.00261857	0.04	2.70104	3.07971	2.20629	0	2.72466	3.10901	2.23213	0	0.00912568	0.018957	0.00102753	0.04
mrisdp_500	cbcl_scr_syn_totprob_t	Breathing problems	0.025966	0.0652528	-0.00784321	0.18	2.69038	3.16845	2.25657	0	2.71635	3.20056	2.25855	0	0.010092	0.0260835	-0.00287415	0.18
mrisdp_501	cbcl_scr_syn_totprob_t	Breathing problems	0.0165585	0.0456019	-0.00289064	0.16	2.72388	3.12784	2.3316	0	2.74043	3.13006	2.33796	0	0.00609688	0.0158793	-0.00122012	0.16
mrisdp_502	cbcl_scr_syn_totprob_t	Breathing problems	0.0221517	0.0616504	-0.0192111	0.3	2.68423	3.20891	2.26028	0	2.70639	3.23829	2.29575	0	0.00859948	0.0238662	-0.00714922	0.3
mrisdp_503	cbcl_scr_syn_totprob_t	Breathing problems	0.00146545	0.018669	-0.0193207	0.9	2.70279	3.15252	2.35551	0	2.70426	3.14766	2.35887	0	0.000509549	0.0076038	-0.00723773	0.9
mrisdp_504	cbcl_scr_syn_totprob_t	Breathing problems	0.0234608	0.0560159	-0.00177808	0.06	2.68058	3.0744	2.3405	0	2.70405	3.07873	2.35427	0	0.00810751	0.0216917	-0.000727008	0.06
mrisdp_505	cbcl_scr_syn_totprob_t	Breathing problems	0.0188414	0.0415633	0.00535711	0	2.62701	3.15296	2.0899	0	2.64585	3.17789	2.12265	0	0.00682151	0.0162087	0.00201007	0
mrisdp_506	cbcl_scr_syn_totprob_t	Breathing problems	-0.0011994	0.0156831	-0.020441	0.9	2.71391	3.09849	2.27894	0	2.71271	3.09715	2.27731	0	-0.000579973	0.0062781	-0.00789311	0.9
mrisdp_507	cbcl_scr_syn_totprob_t	Breathing problems	0.0223826	0.0659785	-0.0124703	0.2	2.6767	3.10532	2.21186	0	2.69908	3.13836	2.24796	0	0.00776942	0.0232646	-0.00498025	0.2
mrisdp_508	cbcl_scr_syn_totprob_t	Breathing problems	-0.00227255	0.0129909	-0.0187442	0.62	2.77795	3.18298	2.4251	0	2.77567	3.18262	2.42307	0	-0.0009691	0.00483893	-0.00725819	0.62
mrisdp_509	cbcl_scr_syn_totprob_t	Breathing problems	-0.00125894	0.0226609	-0.0223138	0.92	2.68921	3.24241	2.20578	0	2.68795	3.23793	2.22723	0	-0.000440226	0.0083466	-0.00850447	0.92
mrisdp_510	cbcl_scr_syn_totprob_t	Breathing problems	0.0344728	0.0654913	0.00839351	0	2.66193	3.11171	2.204	0	2.6964	3.14647	2.24145	0	0.0120943	0.0288784	0.00305885	0
mrisdp_511	cbcl_scr_syn_totprob_t	Breathing problems	0.00981559	0.0357554	-0.00982768	0.42	2.70665	3.19702	2.24701	0	2.71647	3.22904	2.25333	0	0.0029737	0.0148309	-0.00411976	0.42
mrisdp_512	cbcl_scr_syn_totprob_t	Breathing problems	0.018568	0.049764	0.00208399	0.04	2.72545	3.14054	2.29487	0	2.74402	3.16061	2.30383	0	0.00589893	0.018492	0.000811549	0.04
mrisdp_513	cbcl_scr_syn_totprob_t	Breathing problems	-0.00386751	0.0189396	-0.0241189	0.7	2.77153	3.31029	2.29718	0	2.76766	3.30244	2.3035	0	-0.00146598	0.00709696	-0.00855314	0.7
mrisdp_514	cbcl_scr_syn_totprob_t	Breathing problems	0.0111624	0.0321835	-0.0148349	0.34	2.69706	3.139	2.16396	0	2.70823	3.14752	2.17352	0	0.00418463	0.0124387	-0.00591385	0.34
mrisdp_515	cbcl_scr_syn_totprob_t	Breathing problems	0.00157713	0.0274328	-0.0175858	0.9	2.71179	3.1575	2.24539	0	2.71337	3.15647	2.23958	0	0.000194125	0.0106006	-0.00675205	0.9
mrisdp_516	cbcl_scr_syn_totprob_t	Breathing problems	0.0107043	0.0448136	-0.014179	0.36	2.67808	3.18556	2.28142	0	2.68878	3.19688	2.28372	0	0.00326793	0.0151331	-0.00558896	0.36
mrisdp_517	cbcl_scr_syn_totprob_t	Breathing problems	0.00651608	0.0264923	-0.0153593	0.4	2.72209	3.17046	2.23866	0	2.72861	3.19186	2.24226	0	0.00221351	0.00997085	-0.00575636	0.4
mrisdp_518	cbcl_scr_syn_totprob_t	Breathing problems	0.0268664	0.0619073	-2.79944e-05	0.06	2.67484	3.09452	2.23006	0	2.7017	3.12101	2.25444	0	0.00965963	0.022592	-3.20867e-05	0.06
mrisdp_519	cbcl_scr_syn_totprob_t	Breathing problems	-0.00570902	0.00784433	-0.0226446	0.38	2.69236	3.20844	2.22968	0	2.68665	3.19244	2.22778	0	-0.00161052	0.00318587	-0.00865992	0.38
mrisdp_520	cbcl_scr_syn_totprob_t	Breathing problems	0.0204995	0.0540239	-0.00786906	0.16	2.64874	3.13249	2.22249	0	2.66923	3.15946	2.24485	0	0.00671655	0.01994	-0.00307405	0.16
mrisdp_521	cbcl_scr_syn_totprob_t	Breathing problems	0.00879197	0.025639	-0.0034571	0.28	2.68564	3.0706	2.27731	0	2.69443	3.09311	2.29482	0	0.00313404	0.0101331	-0.00134709	0.28
mrisdp_522	cbcl_scr_syn_totprob_t	Breathing problems	0.00708046	0.0247105	-0.0156529	0.44	2.65475	3.16175	2.18996	0	2.66183	3.17278	2.19586	0	0.00248673	0.00993802	-0.00626356	0.44
mrisdp_523	cbcl_scr_syn_totprob_t	Breathing problems	0.000119161	0.00899702	-0.00834833	0.98	2.73242	3.22229	2.30227	0	2.73254	3.21762	2.30274	0	1.99417e-05	0.00368711	-0.00277019	0.98
mrisdp_524	cbcl_scr_syn_totprob_t	Breathing problems	0.0157911	0.0417584	-0.00532515	0.24	2.68818	3.12465	2.17135	0	2.70397	3.14057	2.19194	0	0.00555292	0.015486	-0.00199887	0.24
mrisdp_525	cbcl_scr_syn_totprob_t	Breathing problems	0.00476203	0.0301418	-0.019813	0.68	2.68685	3.115	2.27122	0	2.69161	3.1078	2.2681	0	0.00167253	0.0121935	-0.00731443	0.68
mrisdp_526	cbcl_scr_syn_totprob_t	Breathing problems	0.0198217	0.0547171	-0.0166687	0.26	2.69806	3.142	2.26313	0	2.71789	3.16445	2.28648	0	0.00711392	0.0193359	-0.00605413	0.26
mrisdp_527	cbcl_scr_syn_totprob_t	Breathing problems	0.0063794	0.0270197	-0.00907732	0.4	2.67859	3.11851	2.25151	0	2.68497	3.12469	2.25571	0	0.00199094	0.00976572	-0.00356505	0.4
mrisdp_528	cbcl_scr_syn_totprob_t	Breathing problems	0.00230108	0.031514	-0.024468	0.88	2.69741	3.13754	2.31907	0	2.69971	3.15206	2.33238	0	0.000761444	0.0119566	-0.00983682	0.88
mrisdp_529	cbcl_scr_syn_totprob_t	Breathing problems	0.00249001	0.0236284	-0.011563	0.76	2.69059	3.12623	2.28245	0	2.69308	3.1293	2.27893	0	0.000521945	0.00784121	-0.00421078	0.76
mrisdp_530	cbcl_scr_syn_totprob_t	Breathing problems	0.00256179	0.0246604	-0.0223037	0.84	2.70517	3.1634	2.25491	0	2.70773	3.1562	2.26103	0	0.00107834	0.00896872	-0.00848413	0.84
mrisdp_531	cbcl_scr_syn_totprob_t	Breathing problems	0.0126733	0.0308452	-0.0126039	0.24	2.69331	3.18871	2.2205	0	2.70599	3.18239	2.23067	0	0.00508028	0.0107803	-0.00449233	0.24
mrisdp_532	cbcl_scr_syn_totprob_t	Breathing problems	0.0155162	0.0389896	-0.00994044	0.2	2.70631	3.2747	2.26881	0	2.72182	3.31674	2.27671	0	0.00578428	0.0146033	-0.0037263	0.2
mrisdp_533	cbcl_scr_syn_totprob_t	Breathing problems	0.032123	0.072339	-0.00414982	0.1	2.63437	2.99475	2.17677	0	2.66649	3.02115	2.20923	0	0.012398	0.026462	-0.00191885	0.1
mrisdp_534	cbcl_scr_syn_totprob_t	Breathing problems	0.0194023	0.0595296	-0.0188212	0.34	2.66295	3.04636	2.16977	0	2.68235	3.0564	2.17527	0	0.0073515	0.0242704	-0.00716606	0.34
mrisdp_535	cbcl_scr_syn_totprob_t	Breathing problems	0.029438	0.062779	-0.00330553	0.08	2.69978	3.11814	2.27582	0	2.72921	3.14538	2.30374	0	0.0111784	0.0237318	-0.0013783	0.08
mrisdp_536	cbcl_scr_syn_totprob_t	Breathing problems	0.00509729	0.0200895	-0.0068838	0.5	2.68564	3.06963	2.20514	0	2.69074	3.08274	2.20436	0	0.0016018	0.00783203	-0.00255675	0.5
mrisdp_537	cbcl_scr_syn_totprob_t	Breathing problems	0.000383899	0.00719405	-0.00828088	0.94	2.72801	3.14199	2.26352	0	2.72839	3.14167	2.26351	0	2.91528e-05	0.00254954	-0.0032031	0.94
mrisdp_538	cbcl_scr_syn_totprob_t	Breathing problems	0.0116548	0.0384083	-0.00770086	0.22	2.76672	3.25035	2.33775	0	2.77838	3.26734	2.35489	0	0.00356081	0.0144939	-0.00302041	0.22
mrisdp_539	cbcl_scr_syn_totprob_t	Breathing problems	0.0038818	0.0225318	-0.0137453	0.68	2.68775	3.12738	2.28144	0	2.69163	3.12618	2.2815	0	0.000954563	0.00834534	-0.00547121	0.68
mrisdp_540	cbcl_scr_syn_totprob_t	Breathing problems	-0.00406508	0.0118204	-0.0205977	0.6	2.69745	3.12142	2.36293	0	2.69339	3.12274	2.36533	0	-0.00108124	0.00405178	-0.00777036	0.6
mrisdp_541	cbcl_scr_syn_totprob_t	Breathing problems	0.00707117	0.0233451	-0.00287197	0.24	2.71538	3.08323	2.37313	0	2.72245	3.08809	2.38304	0	0.00225021	0.00867177	-0.00114422	0.24
mrisdp_542	cbcl_scr_syn_totprob_t	Breathing problems	0.0249468	0.0549248	-0.00481546	0.1	2.70952	3.12436	2.26292	0	2.73447	3.16537	2.29114	0	0.0083179	0.0220967	-0.00166522	0.1
mrisdp_543	cbcl_scr_syn_totprob_t	Breathing problems	0.0671835	0.10897	0.0266125	0	2.65344	3.06852	2.1994	0	2.72062	3.13195	2.26996	0	0.0248168	0.0432412	0.00976319	0
mrisdp_544	cbcl_scr_syn_totprob_t	Breathing problems	0.0181548	0.0581333	-0.0081044	0.16	2.6708	3.01826	2.28131	0	2.68895	3.0341	2.29532	0	0.00659576	0.0220846	-0.00286198	0.16
mrisdp_545	cbcl_scr_syn_totprob_t	Breathing problems	0.038608	0.0867115	-0.00194159	0.06	2.66703	3.07947	2.1847	0	2.70564	3.12053	2.20583	0	0.0130698	0.0303374	-0.000875143	0.06
mrisdp_546	cbcl_scr_syn_totprob_t	Breathing problems	0.0278877	0.0722088	-0.00945271	0.18	2.68751	3.15003	2.19233	0	2.7154	3.20859	2.22374	0	0.00947661	0.0271141	-0.00386853	0.18
mrisdp_547	cbcl_scr_syn_totprob_t	Breathing problems	0.0193751	0.0556979	-0.00833024	0.28	2.65204	3.02009	2.25933	0	2.67142	3.04969	2.28531	0	0.00619087	0.0193652	-0.00300746	0.28
mrisdp_548	cbcl_scr_syn_totprob_t	Breathing problems	0.0138645	0.0440429	-0.0157684	0.3	2.69075	3.05138	2.29108	0	2.70461	3.05646	2.30142	0	0.00439662	0.0180497	-0.00575871	0.3
mrisdp_549	cbcl_scr_syn_totprob_t	Breathing problems	0.00796192	0.0296403	-0.0115805	0.44	2.70381	3.10778	2.27259	0	2.71178	3.12693	2.28258	0	0.00291255	0.010785	-0.00438839	0.44
mrisdp_550	cbcl_scr_syn_totprob_t	Breathing problems	0.014512	0.0339323	-0.00026792	0.08	2.70192	3.11353	2.24008	0	2.71643	3.12123	2.25178	0	0.00483455	0.0124818	-0.00010035	0.08
mrisdp_551	cbcl_scr_syn_totprob_t	Breathing problems	0.0449895	0.105259	-0.00366588	0.08	2.65707	3.07129	2.23738	0	2.70206	3.14699	2.28926	0	0.0158346	0.0375074	-0.00135619	0.08
mrisdp_552	cbcl_scr_syn_totprob_t	Breathing problems	0.018873	0.0573846	-0.0063612	0.3	2.72531	3.18054	2.33229	0	2.74418	3.21043	2.33629	0	0.00608123	0.0209031	-0.00231622	0.3
mrisdp_553	cbcl_scr_syn_totprob_t	Breathing problems	0.0284041	0.0690104	-0.00509727	0.12	2.70802	3.18612	2.29071	0	2.73643	3.22038	2.32376	0	0.0108938	0.0273414	-0.00176733	0.12
mrisdp_554	cbcl_scr_syn_totprob_t	Breathing problems	0.0140055	0.0406947	-0.00654866	0.2	2.68651	3.06688	2.20836	0	2.70052	3.08569	2.22582	0	0.00432145	0.0151135	-0.00269698	0.2
mrisdp_555	cbcl_scr_syn_totprob_t	Breathing problems	0.0356512	0.0719437	0.0106186	0	2.65589	3.11511	2.25725	0	2.69154	3.13881	2.28077	0	0.0128088	0.0262491	0.00368811	0
mrisdp_556	cbcl_scr_syn_totprob_t	Breathing problems	0.0392312	0.0886217	-0.0069155	0.08	2.69025	3.13298	2.24875	0	2.72948	3.19089	2.28145	0	0.0140408	0.0331599	-0.0024582	0.08
mrisdp_557	cbcl_scr_syn_totprob_t	Breathing problems	0.016997	0.0430989	-0.0028571	0.14	2.69454	3.1423	2.20541	0	2.71154	3.15883	2.22482	0	0.00638275	0.0153825	-0.0011199	0.14
mrisdp_558	cbcl_scr_syn_totprob_t	Breathing problems	0.00093655	0.0148812	-0.00915592	0.98	2.74156	3.23065	2.28207	0	2.7425	3.2326	2.28877	0	1.66523e-05	0.005101	-0.00356504	0.98
mrisdp_559	cbcl_scr_syn_totprob_t	Breathing problems	0.0117585	0.0427124	-0.0175151	0.44	2.70252	3.0884	2.21914	0	2.71428	3.12139	2.2252	0	0.00297804	0.0155871	-0.00591079	0.44
mrisdp_560	cbcl_scr_syn_totprob_t	Breathing problems	0.00242204	0.0261883	-0.0204203	0.88	2.71182	3.19258	2.22884	0	2.71424	3.1943	2.23932	0	0.000664407	0.0100692	-0.00801911	0.88
mrisdp_561	cbcl_scr_syn_totprob_t	Breathing problems	0.018835	0.0605987	-0.0124934	0.2	2.67652	3.10837	2.23354	0	2.69535	3.13215	2.27039	0	0.00579893	0.02411	-0.00399483	0.2
mrisdp_562	cbcl_scr_syn_totprob_t	Breathing problems	0.0217266	0.0482555	-0.00152089	0.1	2.67873	3.05074	2.22979	0	2.70046	3.08095	2.2521	0	0.00800945	0.0183897	-0.000584376	0.1
mrisdp_563	cbcl_scr_syn_totprob_t	Breathing problems	0.00851007	0.0318225	-0.0127689	0.48	2.70275	3.12346	2.29958	0	2.71126	3.13039	2.31352	0	0.00332348	0.0128273	-0.00469837	0.48
mrisdp_564	cbcl_scr_syn_totprob_t	Breathing problems	0.0239319	0.060342	-0.00990166	0.2	2.66944	3.05692	2.32371	0	2.69337	3.07623	2.34046	0	0.00857418	0.0227465	-0.00366082	0.2
mrisdp_565	cbcl_scr_syn_totprob_t	Breathing problems	0.0412133	0.0791674	0.00772934	0	2.6448	3.10834	2.14637	0	2.68601	3.13729	2.21166	0	0.0149567	0.0316917	0.00280559	0
mrisdp_566	cbcl_scr_syn_totprob_t	Breathing problems	0.000205583	0.00919328	-0.00923539	0.96	2.68303	3.21934	2.09764	0	2.68324	3.21014	2.09718	0	-2.14726e-06	0.00377136	-0.00315748	0.96
mrisdp_567	cbcl_scr_syn_totprob_t	Breathing problems	0.00255235	0.018734	-0.0121773	0.88	2.70104	3.21428	2.26914	0	2.70359	3.22924	2.26538	0	0.000861227	0.00638059	-0.00442523	0.88
mrisdp_568	cbcl_scr_syn_totprob_t	Breathing problems	0.00199576	0.0207616	-0.011404	0.68	2.68522	3.26036	2.20515	0	2.68721	3.258	2.20993	0	0.000585364	0.00824367	-0.00437983	0.68
mrisdp_569	cbcl_scr_syn_totprob_t	Breathing problems	0.00127806	0.0151733	-0.00910767	0.96	2.74496	3.11129	2.33161	0	2.74624	3.10795	2.33152	0	0.000156995	0.00528029	-0.003663	0.96
mrisdp_570	cbcl_scr_syn_totprob_t	Breathing problems	0.0031711	0.0286815	-0.0271408	0.72	2.70539	3.10772	2.22874	0	2.70857	3.11606	2.23345	0	0.00156052	0.010029	-0.00948859	0.72
mrisdp_571	cbcl_scr_syn_totprob_t	Breathing problems	0.00156594	0.0191137	-0.0136036	0.8	2.701	3.13169	2.28464	0	2.70257	3.13358	2.2865	0	0.000771058	0.00670362	-0.00521737	0.8
mrisdp_572	cbcl_scr_syn_totprob_t	Breathing problems	0.013781	0.0438365	-0.00858179	0.34	2.67489	3.11754	2.26024	0	2.68867	3.13191	2.27371	0	0.00492314	0.015905	-0.00331908	0.34
mrisdp_573	cbcl_scr_syn_totprob_t	Breathing problems	0.0235061	0.0591655	0.000856914	0.04	2.69664	3.18958	2.30235	0	2.72015	3.22414	2.30744	0	0.00748811	0.021438	0.000324633	0.04
mrisdp_574	cbcl_scr_syn_totprob_t	Breathing problems	0.012884	0.0523137	-0.0278933	0.5	2.69244	3.08331	2.23604	0	2.70532	3.10759	2.27862	0	0.00432629	0.0208608	-0.00942173	0.5
mrisdp_575	cbcl_scr_syn_totprob_t	Breathing problems	0.0109488	0.0354818	-0.0122522	0.32	2.71789	3.19175	2.2515	0	2.72884	3.21038	2.26913	0	0.00343346	0.0150622	-0.00456766	0.32
mrisdp_576	cbcl_scr_syn_totprob_t	Breathing problems	0.0111007	0.0456209	-0.0153025	0.42	2.66061	3.06376	2.14564	0	2.67171	3.07401	2.13906	0	0.00412352	0.0168284	-0.00622035	0.42
mrisdp_577	cbcl_scr_syn_totprob_t	Breathing problems	0.0158494	0.0542032	-0.010735	0.34	2.69266	3.1196	2.17732	0	2.7085	3.12479	2.19638	0	0.00582302	0.0217297	-0.00382242	0.34
mrisdp_578	cbcl_scr_syn_totprob_t	Breathing problems	-0.000568116	0.00770701	-0.00934165	0.86	2.72811	3.08245	2.30427	0	2.72754	3.0819	2.30296	0	-8.9001e-05	0.00300156	-0.00375959	0.86
mrisdp_579	cbcl_scr_syn_totprob_t	Breathing problems	0.0146152	0.0402591	-0.0103838	0.22	2.71549	3.13723	2.23297	0	2.73011	3.1529	2.25017	0	0.00541433	0.0145122	-0.00400144	0.22
mrisdp_580	cbcl_scr_syn_totprob_t	Breathing problems	0.00911187	0.0350282	-0.0122298	0.48	2.69126	3.1032	2.2525	0	2.70037	3.11337	2.2621	0	0.00267855	0.0131411	-0.00440446	0.48
mrisdp_581	cbcl_scr_syn_totprob_t	Breathing problems	0.0243189	0.052986	-0.00376662	0.14	2.67774	3.11582	2.19215	0	2.70206	3.13138	2.21148	0	0.00905661	0.0195759	-0.00135159	0.14
mrisdp_582	cbcl_scr_syn_totprob_t	Breathing problems	-0.000456258	0.0144233	-0.0170527	1	2.72248	3.08235	2.25897	0	2.72203	3.0837	2.26287	0	-3.19666e-05	0.00545598	-0.00613542	1
mrisdp_583	cbcl_scr_syn_totprob_t	Breathing problems	-0.00203004	0.0249982	-0.0237176	0.9	2.72757	3.24477	2.22097	0	2.72554	3.25473	2.22549	0	-0.000967486	0.0079226	-0.00781196	0.9
[truncated: 4,551 more rows]

[truncated: 7 more sheets: Figure_4d, Supplementary Figure 1, Supplementary Figure 2, Supplementary Figure 3a, Supplementary Figure 3b-c, Supplementary Figure 4, Supplementary Table 1]
